# Supplementary material for: (E)-N′-(2-Bromo­benzyl­idene)-2-fluoro­benzohydrazide
Source: Acta Crystallogr Sect E Struct Rep Online. 2011 Mar 23;67(Pt 4):o940. doi: 10.1107/S1600536811009937 (PMC3099753; doi:10.1107/S1600536811009937)
Supplement: Supplementary file 1 [file e-67-0o940-sup1.cif]

##############################################################################
###                                                                        ###
###        Electronic paper (Acta Crystallographica Section E)             ###
###                                                                        ###
##############################################################################
#                                                                            #
# This CIF contains the data in a paper accepted for publication in Acta     #
# Crystallographica Section E. It conforms to the requirements of Notes      #
# for Authors for Section E, and has been peer reviewed under the auspices   #
# of the IUCr Commission on Journals.                                        #
#                                                                            #
# Full details of the Crystallographic Information File format               #
# are given in the paper "The Crystallographic Information File (CIF):       #
# a New Standard Archive File for Crystallography" by S. R. Hall, F. H.      #
# Allen and I. D. Brown [Acta Cryst. (1991), A47, 655-685].                  #
#                                                                            #
# The current version of the core CIF dictionary is obtainable from          #
# ftp://ftp.iucr.org/pub/cif_core.dic. The current version number is 2.4.    #
#                                                                            #
# Software is freely available for graphical display of the structure(s) in  #
# this CIF.  For information consult the CIF home page http://www.iucr.org/  #
# cif/home.html                                                              #
#                                                                            #
# This file may be used for bona fide research purposes within the           #
# scientific community so long as proper attribution is given to the journal # 
# article from which it was obtained.                                        #
#                                                                            #
##############################################################################
                                             
data_I
_audit_creation_method     SHELXL-97
_chemical_name_systematic
;
(<i>E</i>)-<i>N</i>'-(2-Bromobenzylidene)-2-fluorobenzohydrazide
;
_chemical_name_common     ?
_chemical_formula_moiety     'C14 H10 Br F N2 O'
_chemical_formula_sum     'C14 H10 Br F N2 O'
_chemical_formula_iupac     'C14 H10 Br F N2 O'
_chemical_formula_weight     321.14
_chemical_melting_point     ?
_symmetry_cell_setting     orthorhombic
_symmetry_space_group_name_H-M     'P b c a'
_symmetry_space_group_name_Hall     '-P 2ac 2ab'
loop_
    _symmetry_equiv_pos_as_xyz
    'x, y, z'
    '-x+1/2, -y, z+1/2'
    'x+1/2, -y+1/2, -z'
    '-x, y+1/2, -z+1/2'
    '-x, -y, -z'
    'x-1/2, y, -z-1/2'
    '-x-1/2, y-1/2, z'
    'x, -y-1/2, z-1/2'
_cell_length_a     11.853(2)
_cell_length_b     9.6507(18)
_cell_length_c     22.921(4)
_cell_angle_alpha     90.00
_cell_angle_beta     90.00
_cell_angle_gamma     90.00
_cell_volume     2621.9(8)
_cell_formula_units_Z     8
_cell_measurement_reflns_used     2094
_cell_measurement_theta_min     2.47
_cell_measurement_theta_max     21.52
_cell_measurement_temperature     295(2)
_exptl_crystal_description     block
_exptl_crystal_colour     yellow
_exptl_crystal_size_max     0.44
_exptl_crystal_size_mid     0.12
_exptl_crystal_size_min     0.07
_exptl_crystal_density_diffrn     1.627
_exptl_crystal_density_meas     ?
_exptl_crystal_density_method     'not measured'
_exptl_crystal_F_000     1280
_exptl_absorpt_coefficient_mu     3.140
_exptl_absorpt_correction_type     multi-scan
_exptl_absorpt_process_details     '(SADABS; Sheldrick, 2003)'
_exptl_absorpt_correction_T_min     0.633
_exptl_absorpt_correction_T_max     0.798
_exptl_special_details
;
;
_diffrn_ambient_temperature     295(2)
_diffrn_radiation_type     MoK\a
_diffrn_radiation_wavelength     0.71073
_diffrn_radiation_source     'fine-focus sealed tube'
_diffrn_radiation_monochromator     graphite
_diffrn_measurement_device_type     'Bruker SMART CCD area-detector'
_diffrn_measurement_method     '\f and \w'
_diffrn_detector_area_resol_mean     ?
_diffrn_reflns_number     15028
_diffrn_reflns_av_R_equivalents     0.0643
_diffrn_reflns_av_sigmaI/netI     0.0558
_diffrn_reflns_theta_min     2.47
_diffrn_reflns_theta_max     27.83
_diffrn_reflns_theta_full     27.83
_diffrn_measured_fraction_theta_max     0.995
_diffrn_measured_fraction_theta_full     0.995
_diffrn_reflns_limit_h_min     -15
_diffrn_reflns_limit_h_max     15
_diffrn_reflns_limit_k_min     -12
_diffrn_reflns_limit_k_max     12
_diffrn_reflns_limit_l_min     -30
_diffrn_reflns_limit_l_max     23
_diffrn_standards_number     ?
_diffrn_standards_interval_count     ?
_diffrn_standards_interval_time     ?
_diffrn_standards_decay_%     ?
_refine_special_details
;
Refinement of <i>F</i>^2^ against ALL reflections. The weighted <i>R</i>-factor
<i>wR</i> and goodness of fit <i>S</i> are based on <i>F</i>^2^, conventional
<i>R</i>-factors <i>R</i> are based on <i>F</i>, with <i>F</i> set to zero for
negative <i>F</i>^2^. The threshold expression of <i>F</i>^2^ >
\s(<i>F</i>^2^) is used only for calculating <i>R</i>-factors(gt) <i>etc</i>.
and is not relevant to the choice of reflections for refinement.
<i>R</i>-factors based on <i>F</i>^2^ are statistically about twice as large
as those based on <i>F</i>, and <i>R</i>- factors based on ALL data will be
even larger.
;
_reflns_number_total     3111
_reflns_number_gt     1892
_reflns_threshold_expression     I>2\s(I)
_refine_ls_structure_factor_coef     Fsqd
_refine_ls_matrix_type     full
_refine_ls_R_factor_all     0.0899
_refine_ls_R_factor_gt     0.0432
_refine_ls_wR_factor_gt     0.0823
_refine_ls_wR_factor_ref     0.0958
_refine_ls_goodness_of_fit_ref     1.004
_refine_ls_restrained_S_all     1.004
_refine_ls_number_reflns     2094
_refine_ls_number_parameters     172
_refine_ls_number_restraints     0
_refine_ls_hydrogen_treatment     constr
_refine_ls_weighting_scheme     calc
_refine_ls_weighting_details
              'w=1/[\s^2^(Fo^2^)+(0.0385P)^2^+0.3692P] where P=(Fo^2^+2Fc^2^)/3'
_atom_sites_solution_hydrogens     geom
_atom_sites_solution_primary     direct
_atom_sites_solution_secondary     difmap
_refine_ls_shift/su_max     0.001
_refine_ls_shift/su_mean     0.000
_refine_diff_density_max     0.308
_refine_diff_density_min     -0.571
_refine_ls_extinction_method     none
_refine_ls_extinction_coef     ?
loop_
    _atom_type_symbol
    _atom_type_description
    _atom_type_scat_dispersion_real
    _atom_type_scat_dispersion_imag
    _atom_type_scat_source
    'C' 'C' 0.0033 0.0016
                         'International Tables Vol C Tables 4.2.6.8 and 6.1.1.4'
    'H' 'H' 0.0000 0.0000
                         'International Tables Vol C Tables 4.2.6.8 and 6.1.1.4'
    'Br' 'Br' -0.2901 2.4595
                         'International Tables Vol C Tables 4.2.6.8 and 6.1.1.4'
    'F' 'F' 0.0171 0.0103
                         'International Tables Vol C Tables 4.2.6.8 and 6.1.1.4'
    'N' 'N' 0.0061 0.0033
                         'International Tables Vol C Tables 4.2.6.8 and 6.1.1.4'
    'O' 'O' 0.0106 0.0060
                         'International Tables Vol C Tables 4.2.6.8 and 6.1.1.4'
_computing_data_collection     'SMART (Bruker, 2001)'
_computing_cell_refinement     'SAINT-Plus (Bruker, 2003)'
_computing_data_reduction     'SAINT-Plus (Bruker, 2003)'
_computing_structure_solution     'SHELXTL (Sheldrick, 2008)'
_computing_structure_refinement     'SHELXTL (Sheldrick, 2008)'
_computing_molecular_graphics     'SHELXTL (Sheldrick, 2008)'
_computing_publication_material     'SHELXTL (Sheldrick, 2008)'
loop_
    _atom_site_type_symbol
    _atom_site_label
    _atom_site_fract_x
    _atom_site_fract_y
    _atom_site_fract_z
    _atom_site_U_iso_or_equiv
    _atom_site_adp_type
    _atom_site_calc_flag
    _atom_site_refinement_flags
    _atom_site_occupancy
    _atom_site_disorder_assembly
    _atom_site_disorder_group
    Br Br1 0.71246(3) -0.03729(4) 1.026973(15) 0.05866(15) Uani d . 1 . .
    F F1 0.93107(15) 0.5216(2) 0.78445(10) 0.0708(6) Uani d . 1 . .
    O O1 0.71146(17) 0.5201(2) 0.83914(9) 0.0438(5) Uani d . 1 . .
    N N1 0.69850(17) 0.2891(2) 0.85414(10) 0.0328(5) Uani d . 1 . .
    H H1A 0.7221 0.2150 0.8442 0.039 Uiso d R 1 . .
    N N2 0.64592(18) 0.3061(2) 0.90719(9) 0.0328(5) Uani d . 1 . .
    C C1 0.7828(2) 0.3676(3) 0.76568(12) 0.0348(7) Uani d . 1 . .
    C C2 0.8798(3) 0.4319(3) 0.74739(15) 0.0463(8) Uani d . 1 . .
    C C3 0.9276(3) 0.4075(4) 0.69309(17) 0.0674(11) Uani d . 1 . .
    H H3 0.9928 0.4534 0.6815 0.081 Uiso calc R 1 . .
    C C4 0.8758(4) 0.3137(5) 0.65694(17) 0.0805(13) Uani d . 1 . .
    H H4 0.9065 0.2961 0.6203 0.097 Uiso calc R 1 . .
    C C5 0.7808(4) 0.2461(4) 0.67351(16) 0.0708(11) Uani d . 1 . .
    H H5 0.7473 0.1818 0.6487 0.085 Uiso calc R 1 . .
    C C6 0.7341(3) 0.2737(3) 0.72758(13) 0.0503(9) Uani d . 1 . .
    H H6 0.6683 0.2281 0.7386 0.060 Uiso calc R 1 . .
    C C7 0.7291(2) 0.4011(3) 0.82290(12) 0.0313(6) Uani d . 1 . .
    C C8 0.6410(2) 0.1979(3) 0.93891(12) 0.0343(7) Uani d . 1 . .
    H H8 0.6714 0.1148 0.9257 0.041 Uiso calc R 1 . .
    C C9 0.5869(2) 0.2055(3) 0.99638(12) 0.0323(6) Uani d . 1 . .
    C C10 0.5124(2) 0.3127(3) 1.00943(12) 0.0396(7) Uani d . 1 . .
    H H10 0.4954 0.3779 0.9809 0.047 Uiso calc R 1 . .
    C C11 0.6079(2) 0.1080(3) 1.03970(12) 0.0365(7) Uani d . 1 . .
    C C12 0.5580(3) 0.1179(4) 1.09390(13) 0.0493(8) Uani d . 1 . .
    H H12 0.5728 0.0514 1.1223 0.059 Uiso calc R 1 . .
    C C13 0.4864(2) 0.2259(4) 1.10586(14) 0.0503(9) Uani d . 1 . .
    H H13 0.4533 0.2329 1.1425 0.060 Uiso calc R 1 . .
    C C14 0.4631(2) 0.3244(3) 1.06384(13) 0.0459(8) Uani d . 1 . .
    H H14 0.4147 0.3978 1.0721 0.055 Uiso calc R 1 . .
loop_
    _atom_site_aniso_label
    _atom_site_aniso_U_11
    _atom_site_aniso_U_22
    _atom_site_aniso_U_33
    _atom_site_aniso_U_12
    _atom_site_aniso_U_13
    _atom_site_aniso_U_23
    Br1 0.0711(3) 0.0520(2) 0.0528(2) 0.02188(19) 0.01343(18) 0.01330(17)
    F1 0.0498(11) 0.0695(14) 0.0930(16) -0.0141(10) 0.0000(11) 0.0123(13)
    O1 0.0615(14) 0.0263(12) 0.0437(12) -0.0043(10) 0.0116(10) -0.0023(10)
    N1 0.0453(13) 0.0249(13) 0.0281(13) 0.0038(10) 0.0084(11) -0.0023(10)
    N2 0.0380(13) 0.0312(14) 0.0292(13) -0.0003(11) 0.0066(11) -0.0022(11)
    C1 0.0383(16) 0.0328(16) 0.0334(16) 0.0023(14) 0.0075(14) 0.0047(13)
    C2 0.0417(18) 0.043(2) 0.054(2) 0.0023(15) 0.0002(16) 0.0109(16)
    C3 0.047(2) 0.085(3) 0.070(3) 0.014(2) 0.029(2) 0.029(2)
    C4 0.087(3) 0.111(4) 0.044(2) 0.032(3) 0.022(2) 0.006(2)
    C5 0.087(3) 0.083(3) 0.043(2) 0.013(2) 0.012(2) -0.012(2)
    C6 0.061(2) 0.050(2) 0.040(2) 0.0027(16) 0.0093(16) -0.0049(16)
    C7 0.0342(15) 0.0264(16) 0.0332(16) -0.0022(12) 0.0005(13) 0.0016(13)
    C8 0.0373(16) 0.0333(17) 0.0324(16) 0.0012(14) 0.0028(13) -0.0018(13)
    C9 0.0356(15) 0.0326(17) 0.0288(15) -0.0048(13) 0.0056(13) -0.0037(13)
    C10 0.0430(17) 0.0382(18) 0.0375(18) 0.0015(15) 0.0023(14) 0.0005(14)
    C11 0.0377(16) 0.0353(17) 0.0364(17) -0.0014(13) 0.0061(13) 0.0010(13)
    C12 0.054(2) 0.056(2) 0.0378(19) -0.0018(17) 0.0098(16) 0.0104(16)
    C13 0.0483(19) 0.065(2) 0.0377(19) -0.0014(18) 0.0157(16) -0.0007(17)
    C14 0.0407(17) 0.051(2) 0.046(2) 0.0024(16) 0.0131(15) -0.0069(16)
_geom_special_details
;
All e.s.d.'s (except the e.s.d. in the dihedral angle between two l.s. planes)
are estimated using the full covariance matrix. The cell e.s.d.'s are taken
into account individually in the estimation of e.s.d.'s in distances, angles
and torsion angles; correlations between e.s.d.'s in cell parameters are only
used when they are defined by crystal symmetry. An approximate (isotropic)
treatment of cell e.s.d.'s is used for estimating e.s.d.'s involving l.s.
planes.
;
loop_
    _geom_bond_atom_site_label_1
    _geom_bond_atom_site_label_2
    _geom_bond_site_symmetry_2
    _geom_bond_distance
    _geom_bond_publ_flag
    Br1 C11 . 1.894(3) ?
    F1 C2 . 1.356(4) ?
    O1 C7 . 1.226(3) ?
    N1 C7 . 1.346(3) ?
    N1 N2 . 1.376(3) ?
    N1 H1A . 0.8011 ?
    N2 C8 . 1.274(3) ?
    C1 C2 . 1.372(4) ?
    C1 C6 . 1.385(4) ?
    C1 C7 . 1.494(4) ?
    C2 C3 . 1.387(5) ?
    C3 C4 . 1.372(5) ?
    C3 H3 . 0.9300 ?
    C4 C5 . 1.355(6) ?
    C4 H4 . 0.9300 ?
    C5 C6 . 1.383(4) ?
    C5 H5 . 0.9300 ?
    C6 H6 . 0.9300 ?
    C8 C9 . 1.467(4) ?
    C8 H8 . 0.9300 ?
    C9 C11 . 1.390(4) ?
    C9 C10 . 1.393(4) ?
    C10 C14 . 1.382(4) ?
    C10 H10 . 0.9300 ?
    C11 C12 . 1.379(4) ?
    C12 C13 . 1.372(4) ?
    C12 H12 . 0.9300 ?
    C13 C14 . 1.381(4) ?
    C13 H13 . 0.9300 ?
    C14 H14 . 0.9300 ?
loop_
    _geom_angle_atom_site_label_1
    _geom_angle_atom_site_label_2
    _geom_angle_atom_site_label_3
    _geom_angle_site_symmetry_1
    _geom_angle_site_symmetry_3
    _geom_angle
    _geom_angle_publ_flag
    C7 N1 N2 . . 119.7(2) ?
    C7 N1 H1A . . 118.1 ?
    N2 N1 H1A . . 121.1 ?
    C8 N2 N1 . . 115.3(2) ?
    C2 C1 C6 . . 116.9(3) ?
    C2 C1 C7 . . 121.9(3) ?
    C6 C1 C7 . . 121.1(3) ?
    F1 C2 C1 . . 118.2(3) ?
    F1 C2 C3 . . 119.2(3) ?
    C1 C2 C3 . . 122.6(3) ?
    C4 C3 C2 . . 118.1(3) ?
    C4 C3 H3 . . 121.0 ?
    C2 C3 H3 . . 121.0 ?
    C5 C4 C3 . . 121.3(4) ?
    C5 C4 H4 . . 119.3 ?
    C3 C4 H4 . . 119.3 ?
    C4 C5 C6 . . 119.4(4) ?
    C4 C5 H5 . . 120.3 ?
    C6 C5 H5 . . 120.3 ?
    C5 C6 C1 . . 121.6(3) ?
    C5 C6 H6 . . 119.2 ?
    C1 C6 H6 . . 119.2 ?
    O1 C7 N1 . . 123.0(2) ?
    O1 C7 C1 . . 122.8(3) ?
    N1 C7 C1 . . 114.1(2) ?
    N2 C8 C9 . . 119.4(3) ?
    N2 C8 H8 . . 120.3 ?
    C9 C8 H8 . . 120.3 ?
    C11 C9 C10 . . 117.6(3) ?
    C11 C9 C8 . . 122.0(3) ?
    C10 C9 C8 . . 120.5(3) ?
    C14 C10 C9 . . 121.5(3) ?
    C14 C10 H10 . . 119.2 ?
    C9 C10 H10 . . 119.2 ?
    C12 C11 C9 . . 121.3(3) ?
    C12 C11 Br1 . . 118.1(2) ?
    C9 C11 Br1 . . 120.5(2) ?
    C13 C12 C11 . . 119.8(3) ?
    C13 C12 H12 . . 120.1 ?
    C11 C12 H12 . . 120.1 ?
    C12 C13 C14 . . 120.5(3) ?
    C12 C13 H13 . . 119.8 ?
    C14 C13 H13 . . 119.8 ?
    C13 C14 C10 . . 119.2(3) ?
    C13 C14 H14 . . 120.4 ?
    C10 C14 H14 . . 120.4 ?
loop_
    _geom_hbond_atom_site_label_D
    _geom_hbond_atom_site_label_H
    _geom_hbond_atom_site_label_A
    _geom_hbond_site_symmetry_A
    _geom_hbond_distance_DH
    _geom_hbond_distance_HA
    _geom_hbond_distance_DA
    _geom_hbond_angle_DHA
    N1 H1A O1 7_755 0.80 2.04 2.827(3) 167
data_global
_journal_date_recd_electronic     2011-03-03
_journal_date_accepted     2011-03-16
_journal_name_full     'Acta Crystallographica, Section E'
_journal_year     2011
_journal_volume     67
_journal_issue      4
_journal_page_first     o940
_journal_page_last     o940
_journal_paper_category     QO
_journal_coeditor_code     ZQ2093
_publ_contact_author_name     'Prof. Zhang Dong-Fang'
_publ_contact_author_address
;
College of Pharmaceutical Science, China Medical
University, Shenyang 110001, People's Republic of China
;
_publ_contact_author_email     changeliuhao@126.com
_publ_contact_author_fax     '86 0431 88060851'
_publ_contact_author_phone     '86 0431 88060851'
_publ_section_title
;
(<i>E</i>)-<i>N</i>'-(2-Bromobenzylidene)-2-fluorobenzohydrazide
;
loop_
    _publ_author_name
    _publ_author_footnote
    _publ_author_address
    'Zhang, Dong-Fang' .
;
College of Pharmaceutical Science, China Medical University, Shenyang 110001,
People's Republic of China
;
    'Liu, Da-Yong' .
;
Department of Chemistry and Chemical Engineering,
Huanghuai University, Henan 463000,
People's Republic of China
;
    'Li, Chuan-Xun' .
;
School of Pharmacy, Dalian Medical University, Dalian 116044,
People's Republic of China
;
    'Huang, Shan-Shan' .
;
School of Pharmacy, Dalian Medical University, Dalian 116044,
People's Republic of China
;
    'Zhang, Bao-Jing' .
;
School of Pharmacy, Dalian Medical University, Dalian 116044,
People's Republic of China
;
