# Supplementary material for: (E)-N′-(2-Bromo­benzyl­idene)-2-fluoro­benzohydrazide
Source: Acta Crystallogr Sect E Struct Rep Online. 2011 Mar 23;67(Pt 4):o940. doi: 10.1107/S1600536811009937 (PMC3099753; doi:10.1107/S1600536811009937)
Supplement: Supplementary file 2 [file e-67-0o940-Isup2.hkl]

# 
# h,k,l, Fc-squared, Fo-squared, sigma(Fo-squared) and status flag 
# 
data_I
_shelx_title ' 1 in Pbca                   New: Pbca' 
_shelx_refln_list_code          4 
_shelx_F_calc_maximum      291.68 
_exptl_crystal_F_000      1279.75 
_reflns_d_resolution_high  0.7612 
 
loop_ 
 _symmetry_equiv_pos_as_xyz 
 'x, y, z' 
 '-x+1/2, -y, z+1/2' 
 'x+1/2, -y+1/2, -z' 
 '-x, y+1/2, -z+1/2' 
 '-x, -y, -z' 
 'x-1/2, y, -z-1/2' 
 '-x-1/2, y-1/2, z' 
 'x, -y-1/2, z-1/2' 
 
_cell_length_a    11.8530 
_cell_length_b     9.6507 
_cell_length_c    22.9210 
_cell_angle_alpha  90.000 
_cell_angle_beta   90.000 
_cell_angle_gamma  90.000 
 
_shelx_F_squared_multiplier     1.000 
 
loop_ 
 _refln_index_h 
 _refln_index_k 
 _refln_index_l 
 _refln_F_squared_calc 
 _refln_F_squared_meas 
 _refln_F_squared_sigma 
 _refln_observed_status 
   2   0   0    55567.21    52334.44   1001.63 o 
   4   0   0    22588.69    23135.37    452.28 o 
   6   0   0     7337.16     7953.16    172.58 o 
   8   0   0      521.15      532.64     36.41 o 
  10   0   0     2545.37     2699.70    115.06 o 
  12   0   0     2036.93     2005.38    167.04 o 
  14   0   0     1566.54     1558.62    176.87 o 
   2   1   0     3792.45     4217.56     78.19 o 
   4   1   0       20.06       18.76      7.47 o 
   6   1   0     2961.64     3243.89     58.67 o 
   8   1   0      206.17      219.45     19.40 o 
  10   1   0      310.09      414.47     39.66 o 
  12   1   0      115.92      108.54     48.80 o 
  14   1   0       72.52      120.31    113.29 o 
   0   2   0     2718.82     3372.92    131.47 o 
   2   2   0    22708.94    22707.35    395.42 o 
   4   2   0     4966.43     5428.81    116.86 o 
   6   2   0     7573.61     7488.96    140.00 o 
   8   2   0     3646.71     3664.10     79.95 o 
  10   2   0     1117.55     1060.87     53.62 o 
  12   2   0      922.51     1079.71     75.25 o 
  14   2   0      175.12      -95.35    104.78 o 
   2   3   0    12263.84    12113.60    252.03 o 
   4   3   0    20627.33    20820.08    327.55 o 
   6   3   0     4682.23     4406.60     96.56 o 
   8   3   0     2921.24     2785.42     89.38 o 
  10   3   0      245.08      262.19     53.42 o 
  12   3   0       10.17       37.08     41.40 o 
  14   3   0       92.97      109.68    135.39 o 
   0   4   0    27182.34    27727.55    949.86 o 
   2   4   0    16155.75    16353.08    339.35 o 
   4   4   0     8081.25     7993.44    154.20 o 
   6   4   0      140.65       92.91     23.28 o 
   8   4   0      133.64       99.91     30.42 o 
  10   4   0      215.73      160.73     37.59 o 
  12   4   0       76.94       69.18     50.59 o 
  14   4   0      292.69      342.41    107.97 o 
   2   5   0     4892.88     5004.03    125.28 o 
   4   5   0    11026.24    10731.86    204.07 o 
   6   5   0     5577.08     5878.83    151.50 o 
   8   5   0     2134.87     2193.10    100.15 o 
  10   5   0     1084.78     1169.83     78.23 o 
  12   5   0        3.43       15.65     50.50 o 
  14   5   0       63.01      -74.25    111.25 o 
   0   6   0      733.13      615.39     66.33 o 
   2   6   0       12.10       -8.55     22.32 o 
   4   6   0      585.49      554.69     62.98 o 
   6   6   0       16.61      -11.03     30.18 o 
   8   6   0       54.73      111.30     52.51 o 
  10   6   0      178.20       41.09     57.65 o 
  12   6   0       14.38      -43.03     67.13 o 
   2   7   0     1299.79     1368.33     62.53 o 
   4   7   0     5435.04     5572.23    153.18 o 
   6   7   0     5859.44     6241.12    209.90 o 
   8   7   0     3484.00     3449.17    158.92 o 
  10   7   0     1262.55     1288.27    202.04 o 
  12   7   0       11.17      -70.51     70.51 o 
   0   8   0     1084.45     1287.37    111.49 o 
   2   8   0       28.12       54.13     48.36 o 
   4   8   0      946.37     1044.50    138.90 o 
   6   8   0     1532.87     1796.98    166.48 o 
   8   8   0       27.57      127.91     63.41 o 
  10   8   0      124.43      138.76     72.93 o 
  12   8   0       52.71      127.55    111.97 o 
   2   9   0     1758.81     1603.38    142.74 o 
   4   9   0     4430.23     4252.09    167.76 o 
   6   9   0     2123.80     1958.33    239.64 o 
   8   9   0     1462.15     1383.34    110.56 o 
  10   9   0     1057.21     1012.50    111.77 o 
   2  10   0      523.59      681.24     80.25 o 
   4  10   0      306.45      297.45     99.34 o 
   6  10   0       64.83       63.94     63.01 o 
   8  10   0      353.33      318.15    148.41 o 
   2  11   0      567.80      447.56    102.38 o 
   4  11   0      262.19      260.41    101.82 o 
   6  11   0      344.68      294.48     89.39 o 
   2  12   0      624.52      591.98    123.88 o 
   4  12   0       24.36       -7.99     90.55 o 
   1   1   1     4366.80     4277.87     71.76 o 
   2   1   1     2631.29     2717.47     46.38 o 
   3   1   1    17880.87    17511.44    188.38 o 
   4   1   1    12538.13    12685.45    127.77 o 
   5   1   1     7619.68     7237.47     77.66 o 
   6   1   1     2406.22     2432.42     33.79 o 
   7   1   1    12559.30    12498.44    131.37 o 
   8   1   1      246.53      253.93     14.45 o 
   9   1   1     2763.87     2754.69     45.21 o 
  10   1   1      575.24      557.22     26.83 o 
  11   1   1      287.12      270.61     30.02 o 
  12   1   1        0.64      -10.24     30.47 o 
  13   1   1        0.28       18.94     58.76 o 
  14   1   1       25.75      -47.61     47.70 o 
  15   1   1       20.70       13.69     61.23 o 
   0   2   1    27220.68    27446.06    652.97 o 
   1   2   1     3329.78     3168.36     51.88 o 
   2   2   1      674.77      770.93     19.42 o 
   3   2   1    31904.87    29589.40    631.26 o 
   4   2   1       99.77       94.21     10.11 o 
   5   2   1       12.51       26.99      8.38 o 
   6   2   1      696.41      806.62     23.19 o 
   7   2   1      755.66      810.06     24.49 o 
   8   2   1      226.33      235.66     16.98 o 
   9   2   1      186.89      180.68     28.66 o 
  10   2   1        0.48        4.31     20.49 o 
  11   2   1      427.62      438.69     30.80 o 
  12   2   1       27.95       40.53     32.92 o 
  13   2   1      103.50       85.95     38.46 o 
  14   2   1       26.60      -41.95     58.31 o 
  15   2   1       96.49      -45.74     79.72 o 
   1   3   1     3769.47     3959.23     71.90 o 
   2   3   1      149.37      137.40     10.89 o 
   3   3   1     2983.77     2857.62     64.39 o 
   4   3   1     4932.39     5173.66     70.26 o 
   5   3   1    14217.68    14136.28    163.31 o 
   6   3   1       85.97       89.54     12.64 o 
   7   3   1     3094.83     2850.64     50.95 o 
   8   3   1      562.60      515.70     26.54 o 
   9   3   1     1615.07     1504.18     66.81 o 
  10   3   1      442.88      413.23     29.87 o 
  11   3   1      637.88      606.60     35.72 o 
  12   3   1        7.29       31.02     32.82 o 
  13   3   1        8.03       -5.23     49.39 o 
  14   3   1       12.43      -51.04     52.07 o 
  15   3   1        1.99       19.29     90.59 o 
   0   4   1     3109.32     3325.43    103.35 o 
   1   4   1    15075.94    15061.36    241.48 o 
   2   4   1     2588.72     2866.31     55.44 o 
   3   4   1     5351.07     4965.41     83.90 o 
   4   4   1      317.71      326.85     16.90 o 
   5   4   1      974.54      976.44     34.14 o 
   6   4   1       56.26       71.59     15.13 o 
   7   4   1       11.44       -1.16     15.74 o 
   8   4   1      265.78      257.77     24.00 o 
   9   4   1      950.16      933.60     37.23 o 
  10   4   1      156.25      150.38     30.39 o 
  11   4   1      551.19      618.36     41.05 o 
  12   4   1        1.71       50.48     35.14 o 
  13   4   1      332.29      343.73     51.99 o 
  14   4   1       50.95      126.21     57.51 o 
   1   5   1      409.98      383.03     23.35 o 
   2   5   1      151.69      168.48     17.26 o 
   3   5   1       87.07      110.38     15.18 o 
   4   5   1     2834.69     2842.68     61.19 o 
   5   5   1       62.40       42.14     18.76 o 
   6   5   1      395.18      408.19     28.97 o 
   7   5   1     1572.92     1573.10     46.87 o 
   8   5   1      244.68      235.00     30.08 o 
   9   5   1      550.18      561.19     55.07 o 
  10   5   1       70.51       45.41     35.92 o 
  11   5   1      186.72      199.81     42.48 o 
  12   5   1        3.18      -25.35     39.06 o 
  13   5   1      429.98      436.39     54.25 o 
  14   5   1        6.57      -55.73     86.32 o 
   0   6   1     1683.59     1746.65     91.11 o 
   1   6   1    13257.40    12842.14    216.91 o 
   2   6   1      377.44      364.78     23.99 o 
   3   6   1     5714.00     5644.00    103.19 o 
   4   6   1      541.20      576.57     35.52 o 
   5   6   1      715.71      733.84     36.58 o 
   6   6   1      835.93      853.37     39.27 o 
   7   6   1      455.80      535.27     40.04 o 
   8   6   1      280.79      296.45     40.09 o 
   9   6   1      512.68      559.45     53.65 o 
  10   6   1       14.42       23.22     41.03 o 
  11   6   1     1127.99     1245.03     75.35 o 
  12   6   1       12.58       23.59     46.46 o 
  13   6   1      216.47      217.55     58.23 o 
   1   7   1      119.74      144.68     33.75 o 
   2   7   1        0.43       15.43     22.29 o 
   3   7   1       86.23       74.02     26.26 o 
   4   7   1      258.61      294.84     33.67 o 
   5   7   1       12.20       14.34     35.75 o 
   6   7   1      452.55      489.32     40.83 o 
   7   7   1        5.62      -17.84     34.22 o 
   8   7   1       89.91       66.23     44.82 o 
   9   7   1        4.18      -37.64     37.64 o 
  10   7   1        7.36      -37.53     43.19 o 
  11   7   1      181.61      223.52     54.50 o 
  12   7   1       13.63       27.77     50.54 o 
   0   8   1     4846.90     4866.33    280.68 o 
   1   8   1     4214.19     4482.27    105.10 o 
   2   8   1      642.51      637.27     59.81 o 
   3   8   1     1011.91      977.09     79.21 o 
   4   8   1      455.06      385.41     43.41 o 
   5   8   1      394.35      377.69     44.62 o 
   6   8   1      197.47      129.66     39.28 o 
   7   8   1      235.15      163.54     48.25 o 
   8   8   1       43.17      101.94     42.84 o 
   9   8   1      246.32      179.72     48.42 o 
  10   8   1       29.14      -21.19     46.63 o 
  11   8   1      120.73      163.96     57.39 o 
  12   8   1       12.47       23.80     74.56 o 
   1   9   1      149.47       99.86     46.27 o 
   2   9   1       63.85        7.92     40.04 o 
   3   9   1     1449.84     1632.88     82.88 o 
   4   9   1       62.49       38.75     36.69 o 
   5   9   1     1463.30     1478.93     71.60 o 
   6   9   1        0.56      -35.59     35.59 o 
   7   9   1      521.78      430.75     53.81 o 
   8   9   1      115.07      183.08     49.72 o 
   9   9   1       22.12       39.50     48.76 o 
  10   9   1       47.52       -8.46     48.17 o 
   0  10   1       50.13      123.40    111.65 o 
   1  10   1      669.07      860.10    192.97 o 
   2  10   1        9.59      -28.60     41.83 o 
   3  10   1      956.08     1054.85     65.44 o 
   4  10   1       69.67       64.60     41.18 o 
   5  10   1      292.68      250.31     48.92 o 
   6  10   1       25.45       56.81     43.57 o 
   7  10   1       14.53      -14.74     41.71 o 
   8  10   1        0.56      -31.29     46.31 o 
   9  10   1        3.78      -47.50     60.42 o 
   1  11   1      330.94      246.64     92.15 o 
   2  11   1        0.15       32.80     56.27 o 
   3  11   1      177.74      267.39     49.07 o 
   4  11   1        0.74       27.79     41.58 o 
   5  11   1      953.13      931.17     95.54 o 
   6  11   1        0.43      -40.59     43.06 o 
   7  11   1      294.18      212.43     70.23 o 
   1  12   1       10.08      -68.25     79.88 o 
   2  12   1       22.10      109.15    111.69 o 
   3  12   1      215.45      254.97     73.54 o 
   4  12   1       27.21       64.39     55.55 o 
   1   0   2      835.51      983.83     25.02 o 
   2   0   2      306.44      347.35     11.80 o 
   3   0   2      212.43      241.54     17.74 o 
   4   0   2     2467.77     2367.07     42.14 o 
   5   0   2     1055.81     1081.64     27.18 o 
   6   0   2     3302.61     3339.83     60.23 o 
   7   0   2     1873.28     1824.48     42.01 o 
   8   0   2       13.18       -0.13     14.70 o 
   9   0   2      528.17      486.03     30.76 o 
  10   0   2     1722.43     1713.76     55.97 o 
  11   0   2        4.80        0.84     37.48 o 
  12   0   2      390.69      342.57    102.84 o 
  13   0   2        1.96      -25.35     67.05 o 
  14   0   2       50.58       78.28     72.35 o 
  15   0   2       57.79       52.43     82.75 o 
   1   1   2       43.44       37.08      6.01 o 
   2   1   2    10111.29    10456.41    139.23 o 
   3   1   2    33752.91    32793.77    373.21 o 
   4   1   2     3004.16     3126.25     37.22 o 
   5   1   2       47.54       35.81      7.00 o 
   6   1   2     4696.26     4654.33     55.10 o 
   7   1   2       63.62       65.55     10.07 o 
   8   1   2       50.75       38.36     12.07 o 
   9   1   2       65.68       72.89     14.43 o 
  10   1   2        8.68        4.12     19.30 o 
  11   1   2      128.29       72.75     26.16 o 
  12   1   2        0.11       -9.11     33.41 o 
  13   1   2       53.89       82.64     40.84 o 
  14   1   2       23.47       53.11     78.66 o 
  15   1   2       54.48       49.55     64.64 o 
   0   2   2     3864.75     3832.94     81.99 o 
   1   2   2     1956.23     1952.30     37.02 o 
   2   2   2    85080.13    75517.69   2107.99 o 
   3   2   2      142.60      193.21     14.52 o 
   4   2   2    16151.13    16015.35    189.69 o 
   5   2   2      251.69      231.60     12.07 o 
   6   2   2      179.74      196.46     16.23 o 
   7   2   2      835.77      834.90     23.27 o 
   8   2   2       91.78       80.90     16.01 o 
   9   2   2       65.45       45.86     17.32 o 
  10   2   2     1097.48     1007.32     45.00 o 
  11   2   2      145.25      133.16     29.05 o 
  12   2   2      881.59      891.57     45.01 o 
  13   2   2       22.29      -43.77     43.77 o 
  14   2   2       28.55       44.79     55.01 o 
  15   2   2       36.32        4.89     66.67 o 
   1   3   2       13.12        4.75      8.08 o 
   2   3   2      947.59      852.19     21.90 o 
   3   3   2     3459.48     3679.92     61.04 o 
   4   3   2     6416.94     6499.19     90.06 o 
   5   3   2      724.35      732.22     24.72 o 
   6   3   2     5161.63     4809.52     69.85 o 
   7   3   2      223.71      247.18     18.30 o 
   8   3   2     1185.25     1144.37     42.89 o 
   9   3   2      169.82      179.08     23.31 o 
  10   3   2       28.46       42.65     23.35 o 
  11   3   2        8.39        0.42     26.99 o 
  12   3   2       43.22       12.79     33.95 o 
  13   3   2       72.12       -9.87     49.49 o 
  14   3   2       14.71      -77.05     77.05 o 
  15   3   2       15.29      -65.62     65.62 o 
   0   4   2     1960.25     1979.77     70.99 o 
   1   4   2       14.77       17.40     11.70 o 
   2   4   2     9606.03     9934.59    139.93 o 
   3   4   2     5840.82     6242.16     94.03 o 
   4   4   2     2757.97     2708.78     47.05 o 
   5   4   2       17.34        9.65     13.41 o 
   6   4   2      132.96      140.95     17.05 o 
   7   4   2      377.93      422.79     25.69 o 
   8   4   2       89.51       57.59     26.80 o 
   9   4   2      122.38      150.14     29.60 o 
  10   4   2      199.10      186.44     30.21 o 
  11   4   2        1.48       -4.71     29.07 o 
  12   4   2      123.15       97.89     33.40 o 
  13   4   2        0.68      -43.42     46.69 o 
  14   4   2      248.50      214.81     69.47 o 
   1   5   2      363.54      385.25     23.19 o 
   2   5   2     4520.64     4585.80     76.06 o 
   3   5   2      465.17      484.51     21.80 o 
   4   5   2     7930.75     7843.97    130.01 o 
   5   5   2      697.62      673.34     34.92 o 
   6   5   2     8808.93     8756.00    136.81 o 
   7   5   2     1568.35     1400.93     66.11 o 
   8   5   2     3773.63     3850.63     87.35 o 
   9   5   2       24.32       28.60     36.33 o 
  10   5   2      446.85      454.45     40.00 o 
  11   5   2       52.47       25.80     38.71 o 
  12   5   2       52.00      134.94     52.19 o 
  13   5   2        4.97       35.11     44.86 o 
  14   5   2        1.73       55.38     54.92 o 
   0   6   2     2216.97     2377.49     92.00 o 
   1   6   2      367.67      396.89     26.71 o 
   2   6   2      532.27      621.61     28.78 o 
   3   6   2      397.67      421.71     27.88 o 
   4   6   2     1001.29     1034.14     38.01 o 
   5   6   2        9.07       -4.28     21.37 o 
   6   6   2      183.15      226.21     31.75 o 
   7   6   2      157.63      103.25     29.71 o 
   8   6   2      919.22     1052.91     52.73 o 
   9   6   2       22.81       47.81     37.44 o 
  10   6   2      125.21       97.86     60.86 o 
  11   6   2        2.50       59.21     45.42 o 
  12   6   2        0.58      -46.90     46.90 o 
  13   6   2       36.55       24.49     52.24 o 
   1   7   2      661.33      672.77     45.57 o 
   2   7   2     2089.31     2347.78     60.64 o 
   3   7   2      524.99      595.58     34.28 o 
   4   7   2     1590.52     1632.31     66.52 o 
   5   7   2       16.87       -2.55     28.77 o 
   6   7   2     4534.58     4431.68    137.32 o 
   7   7   2        6.96       22.82     30.50 o 
   8   7   2     2465.27     2315.34    152.29 o 
   9   7   2       23.23       -8.55     40.08 o 
  10   7   2      156.45       88.46     81.80 o 
  11   7   2       17.74       18.78     48.92 o 
  12   7   2       20.24       40.64     56.18 o 
   0   8   2     3195.53     3320.18    128.12 o 
   1   8   2       45.96       46.53     24.64 o 
   2   8   2      469.62      478.26     46.52 o 
   3   8   2      219.67      308.77     41.46 o 
   4   8   2      411.09      421.99     45.86 o 
   5   8   2       33.34       19.96     30.79 o 
   6   8   2      289.81      293.93     43.89 o 
   7   8   2        3.76        0.17     37.36 o 
   8   8   2      411.13      418.93     54.36 o 
   9   8   2      130.66      147.84     48.63 o 
  10   8   2      150.87       57.16     48.83 o 
  11   8   2       41.61       96.63     54.04 o 
  12   8   2       31.16       67.26     77.22 o 
   1   9   2       97.89      152.53     39.11 o 
   2   9   2     1382.95     1665.10     94.96 o 
   3   9   2      270.07      338.09     52.82 o 
   4   9   2      108.02       81.44     44.06 o 
   5   9   2        4.47       64.03     39.09 o 
   6   9   2      179.85      236.99     45.20 o 
   7   9   2      104.92      128.84     45.08 o 
   8   9   2      351.15      307.89     60.36 o 
   9   9   2       13.32      -44.20     44.20 o 
  10   9   2      150.59       88.43     54.67 o 
   0  10   2      138.74      264.24     68.47 o 
   1  10   2      932.75     1095.16     77.90 o 
   2  10   2     1063.17     1036.25     72.71 o 
   3  10   2      300.90      371.67     59.74 o 
   4  10   2      523.26      451.27     54.51 o 
   5  10   2       11.05       43.54     41.98 o 
   6  10   2       27.89       39.02     41.52 o 
   7  10   2       30.40       43.28     44.64 o 
   8  10   2      461.24      519.41     65.50 o 
   9  10   2        1.35      -46.69     46.69 o 
   1  11   2       15.86      -28.25     65.08 o 
   2  11   2       35.25      -18.54     78.64 o 
   3  11   2       93.27       88.19     52.47 o 
   4  11   2       81.03       73.27     42.74 o 
   5  11   2       25.68        3.45     42.59 o 
   6  11   2      162.46      159.62     50.72 o 
   7  11   2        1.86      -27.19     46.97 o 
   2  12   2      198.23      307.30    151.93 o 
   3  12   2        5.90       71.79    111.73 o 
   4  12   2        3.45       96.37     62.28 o 
   1   1   3     5427.34     5675.38     84.94 o 
   2   1   3    34840.43    34359.04    494.65 o 
   3   1   3    43261.18    41913.34    475.65 o 
   4   1   3       39.25       47.44      6.61 o 
   5   1   3    19323.89    19047.68    198.61 o 
   6   1   3     7073.20     6956.32     77.11 o 
   7   1   3    13680.67    13826.71    144.29 o 
   8   1   3     3435.69     3320.92     49.28 o 
   9   1   3     6285.02     6177.88     84.63 o 
  10   1   3      406.15      382.52     26.91 o 
  11   1   3      564.12      597.05     33.43 o 
  12   1   3      201.60      131.30     39.02 o 
  13   1   3        3.45      -37.66     37.66 o 
  14   1   3       47.60        7.69     60.09 o 
  15   1   3        1.34      -28.55     63.90 o 
   0   2   3     6204.45     6096.82    125.28 o 
   1   2   3     1644.44     1729.25     30.19 o 
   2   2   3     7250.88     7412.32    113.28 o 
   3   2   3      165.67      156.02     11.14 o 
   4   2   3     2673.58     2950.87     73.78 o 
   5   2   3      300.47      287.36     13.29 o 
   6   2   3       19.26       18.65     10.84 o 
   7   2   3      659.77      678.80     23.30 o 
   8   2   3        4.35       17.46     14.33 o 
   9   2   3      594.33      597.27     26.57 o 
  10   2   3      108.05      100.22     22.81 o 
  11   2   3      108.67       74.56     27.20 o 
  12   2   3      265.55      297.12     46.62 o 
  13   2   3      104.27      136.72     51.16 o 
  14   2   3       23.82       -7.08     48.04 o 
  15   2   3       12.21      -54.79    102.02 o 
   1   3   3        6.07       13.89      7.57 o 
   2   3   3      670.55      607.67     20.21 o 
   3   3   3      496.46      474.96     18.73 o 
   4   3   3      561.75      535.35     29.51 o 
   5   3   3    24950.37    25089.65    311.24 o 
   6   3   3      889.23      876.86     27.53 o 
   7   3   3     3193.32     3000.03     57.12 o 
   8   3   3     1486.03     1450.78     37.93 o 
   9   3   3     2690.63     2767.14     59.17 o 
  10   3   3      103.24      122.89     25.07 o 
  11   3   3      515.93      524.57     37.95 o 
  12   3   3       79.11      153.29     36.55 o 
  13   3   3        9.03       16.72     36.77 o 
  14   3   3        5.31      -12.14     52.10 o 
  15   3   3        0.10      -44.22     83.25 o 
   0   4   3     5200.55     4913.73    127.53 o 
   1   4   3    26038.75    25503.39    358.98 o 
   2   4   3     5334.60     5491.36     84.11 o 
   3   4   3     3226.47     2910.60     48.48 o 
   4   4   3       12.37        5.95     14.31 o 
   5   4   3     1300.00     1270.39     41.10 o 
   6   4   3      306.23      343.29     21.29 o 
   7   4   3      831.57      779.91     29.88 o 
   8   4   3        3.99      -18.60     18.60 o 
   9   4   3     3053.63     3077.90     75.21 o 
  10   4   3      428.17      422.24     37.76 o 
  11   4   3      386.73      486.86     46.73 o 
  12   4   3      146.89      166.24     37.68 o 
  13   4   3      450.94      567.74     82.02 o 
  14   4   3       75.57       16.91     66.89 o 
   1   5   3       39.19       29.63     14.47 o 
   2   5   3       17.20       14.96     12.44 o 
   3   5   3     5856.35     6287.80     97.71 o 
   4   5   3      690.58      723.35     38.95 o 
   5   5   3     1101.93     1079.87     34.53 o 
   6   5   3      921.09      944.97     35.10 o 
   7   5   3     1025.99      938.10     46.68 o 
   8   5   3       15.79       18.00     25.40 o 
   9   5   3      370.28      333.83     34.46 o 
  10   5   3        2.83      -28.35     28.35 o 
  11   5   3      136.88      176.66     37.09 o 
  12   5   3       87.06      116.19     43.47 o 
  13   5   3        1.89        3.17     52.10 o 
  14   5   3       10.71       10.86     59.91 o 
   0   6   3     2342.10     2513.68    143.46 o 
   1   6   3    13079.98    12838.87    196.47 o 
   2   6   3     1365.15     1184.18     39.20 o 
   3   6   3     7357.29     7226.10    125.21 o 
   4   6   3      352.69      326.17     30.12 o 
   5   6   3     1513.93     1369.79     58.61 o 
   6   6   3      235.02      213.07     31.13 o 
   7   6   3        1.14       25.70     28.62 o 
   8   6   3        3.13        5.83     29.23 o 
   9   6   3      231.51      261.26     36.60 o 
  10   6   3       43.13      138.02     47.83 o 
  11   6   3      793.01      811.95     64.45 o 
  12   6   3      198.44      218.81     50.84 o 
  13   6   3      264.03      212.28     58.82 o 
   1   7   3      619.59      590.01     31.10 o 
   2   7   3       16.31        1.22     20.32 o 
   3   7   3      818.41      780.33     41.18 o 
   4   7   3      113.17      106.01     32.27 o 
   5   7   3        3.32       -4.52     29.49 o 
   6   7   3      404.65      394.66     39.39 o 
   7   7   3      212.90      155.74     34.35 o 
   8   7   3       42.91       21.15     37.67 o 
   9   7   3      150.32       94.24     49.91 o 
  10   7   3       96.58      110.76     45.87 o 
  11   7   3       96.08      101.16     50.54 o 
  12   7   3      122.57      147.85     55.89 o 
   0   8   3     1755.77     1762.76    102.77 o 
   1   8   3    10171.20    10134.54    186.54 o 
   2   8   3      803.34      814.24     46.64 o 
   3   8   3     2749.83     2771.21     90.21 o 
   4   8   3      700.37      587.46     49.99 o 
   5   8   3      969.18      898.26     86.54 o 
   6   8   3       25.40      -30.23     30.23 o 
   7   8   3       31.78       10.55     37.87 o 
   8   8   3        5.68      -37.90     37.90 o 
   9   8   3      457.85      326.66     61.61 o 
  10   8   3      176.67      151.02     58.85 o 
  11   8   3      411.46      507.66     65.86 o 
   1   9   3       14.56       20.27     27.03 o 
   2   9   3       37.45       73.11     38.24 o 
   3   9   3      145.74      323.36     44.90 o 
   4   9   3      174.32      152.51     43.78 o 
   5   9   3      452.04      538.77     96.04 o 
   6   9   3       53.07       95.33     40.03 o 
   7   9   3       38.71       71.84     44.39 o 
   8   9   3        2.24        0.37     48.01 o 
   9   9   3        7.24      -45.51     45.51 o 
  10   9   3       44.44       70.92     51.33 o 
   0  10   3       42.62       76.55     59.36 o 
   1  10   3      946.44     1056.36     77.21 o 
   2  10   3     1442.65     1187.76     81.41 o 
   3  10   3      878.78      810.11     89.54 o 
   4  10   3      314.12      193.78     53.51 o 
   5  10   3      367.61      257.61     71.58 o 
   6  10   3       56.06      -37.82     37.82 o 
   7  10   3       49.68       28.84     44.94 o 
   8  10   3       14.72      -28.25     48.81 o 
   9  10   3        0.06      -33.16     51.15 o 
   1  11   3       49.32      143.23     70.96 o 
   2  11   3       21.18       -7.51     78.68 o 
   3  11   3      108.07       68.37     91.15 o 
   4  11   3      261.70      234.24     51.00 o 
   5  11   3      565.41      503.72     57.71 o 
   6  11   3      144.33      105.21     50.41 o 
   7  11   3      117.35       21.16     69.92 o 
   2  12   3        4.97       26.94     75.67 o 
   3  12   3       90.76       59.38     63.66 o 
   4  12   3      143.26      126.60     56.55 o 
   0   0   4    43310.15    37995.39    924.16 o 
   1   0   4    21441.09    21398.53    425.28 o 
   2   0   4     9523.76     9602.90    168.34 o 
   3   0   4    25240.26    25516.26    390.43 o 
   4   0   4     3587.55     3810.49     69.90 o 
   5   0   4    10141.50    10222.48    150.71 o 
   6   0   4     4474.75     4642.57     78.25 o 
   7   0   4       56.78       66.00     14.60 o 
   8   0   4      200.48      216.71     19.74 o 
   9   0   4     4086.81     4011.71     87.57 o 
  10   0   4     1813.18     1858.06     71.31 o 
  11   0   4      986.17      899.46     52.76 o 
  12   0   4      223.39      283.34     53.82 o 
  13   0   4      277.55      121.06     83.08 o 
  14   0   4      112.90       32.05     98.86 o 
  15   0   4        6.51       42.44    106.06 o 
   1   1   4     7894.98     7973.52    123.24 o 
   2   1   4      121.33       95.02     12.30 o 
   3   1   4     5999.33     6176.16     81.99 o 
   4   1   4     9281.06     9581.13    109.77 o 
   5   1   4       38.51       36.17      7.61 o 
   6   1   4     1157.55     1264.35     23.24 o 
   7   1   4      757.12      843.68     26.87 o 
   8   1   4      139.16      156.27     15.96 o 
   9   1   4       18.80       -6.73     14.29 o 
  10   1   4        2.29       -4.17     18.35 o 
  11   1   4       63.18       41.91     23.66 o 
  12   1   4      172.20      137.55     38.68 o 
  13   1   4       83.61      120.85     47.12 o 
  14   1   4      305.44      301.54     68.80 o 
  15   1   4       38.10        8.57     63.53 o 
   0   2   4    47589.17    44419.03    898.89 o 
   1   2   4    71487.93    67257.22    850.46 o 
   2   2   4     9724.86     9411.91    141.12 o 
   3   2   4     5291.65     5496.55     82.37 o 
   4   2   4      635.95      664.91     22.09 o 
   5   2   4     3669.86     3912.35     62.05 o 
   6   2   4       25.86       28.43     10.17 o 
   7   2   4       39.71       43.67     13.72 o 
   8   2   4      434.15      443.71     22.50 o 
   9   2   4        8.95       -5.23     16.90 o 
  10   2   4      469.41      484.84     32.90 o 
  11   2   4      236.55      196.38     33.61 o 
  12   2   4      932.96     1026.03     51.99 o 
  13   2   4      466.73      420.68     57.75 o 
  14   2   4      176.41      165.08     55.06 o 
  15   2   4      170.16      224.17     71.77 o 
   1   3   4     1712.11     1815.95     31.26 o 
   2   3   4     7101.25     7450.78    107.23 o 
   3   3   4     1817.67     1779.71     31.96 o 
   4   3   4     1659.22     1606.80     36.14 o 
   5   3   4    12515.41    12827.90    181.43 o 
   6   3   4     4979.30     4844.86     82.14 o 
   7   3   4      807.20      846.77     29.02 o 
   8   3   4     1533.81     1661.09     42.43 o 
   9   3   4      659.04      645.42     29.45 o 
  10   3   4      771.88      787.59     54.04 o 
  11   3   4        7.91       -1.38     26.29 o 
  12   3   4       15.71       69.94     34.63 o 
  13   3   4      171.85      117.39     42.61 o 
  14   3   4        2.20      -10.97     59.16 o 
   0   4   4     1822.28     1855.61     53.82 o 
   1   4   4     2001.99     1866.23     36.65 o 
   2   4   4      731.15      697.21     22.56 o 
   3   4   4      595.71      627.62     20.18 o 
   4   4   4      490.88      490.93     21.91 o 
   5   4   4     1017.72     1057.80     32.51 o 
   6   4   4     2085.16     2083.67     52.82 o 
   7   4   4      120.87      110.27     19.07 o 
   8   4   4      195.20      187.21     27.19 o 
   9   4   4      546.97      691.49     46.84 o 
  10   4   4       97.04       65.58     29.11 o 
  11   4   4        9.90      -30.11     30.11 o 
  12   4   4        3.88      -46.03     46.03 o 
  13   4   4       75.97       45.07     59.78 o 
  14   4   4       33.97      -18.21     52.37 o 
   1   5   4      281.95      308.86     17.67 o 
   2   5   4     1662.55     1602.07     41.87 o 
   3   5   4     1821.29     1832.90     40.42 o 
   4   5   4     4578.97     4804.49     82.99 o 
   5   5   4     2983.94     3078.67     69.75 o 
   6   5   4     1245.85     1330.12     45.69 o 
   7   5   4     1600.72     1550.75     77.48 o 
   8   5   4     1037.64     1206.34     71.95 o 
   9   5   4      649.47      721.02     42.91 o 
  10   5   4      295.64      266.96     35.99 o 
  11   5   4      118.81      113.09     35.90 o 
  12   5   4       93.24      137.07     51.50 o 
  13   5   4       41.14       66.37     53.30 o 
  14   5   4       96.31      105.50     65.65 o 
   0   6   4       48.34       38.98     23.47 o 
   1   6   4      451.98      530.65     24.09 o 
   2   6   4      222.68      256.49     18.61 o 
   3   6   4      848.55      906.39     35.85 o 
   4   6   4     1797.55     1706.02     55.43 o 
   5   6   4     1088.45     1116.62     53.57 o 
   6   6   4      128.23      123.38     47.35 o 
   7   6   4       59.82       49.33     31.44 o 
   8   6   4        6.96       27.10     28.84 o 
   9   6   4      105.89       84.55     32.30 o 
  10   6   4       11.58        4.73     32.11 o 
  11   6   4       22.47      -29.47     40.06 o 
  12   6   4       47.13        0.55     43.36 o 
  13   6   4       11.21       59.68     49.16 o 
   1   7   4      571.13      568.23     27.66 o 
   2   7   4      698.93      731.55     34.61 o 
   3   7   4     4450.26     4201.20     96.25 o 
   4   7   4     3547.36     3399.15     97.33 o 
   5   7   4     1813.72     1733.08     76.85 o 
   6   7   4     1006.91      951.93     57.62 o 
   7   7   4     1488.58     1578.18     64.00 o 
   8   7   4      806.27      860.32     53.07 o 
   9   7   4     1075.61     1052.48     68.47 o 
  10   7   4      358.26      223.37     49.57 o 
  11   7   4      269.56      290.30     57.51 o 
  12   7   4       13.07       65.19     52.88 o 
   0   8   4      647.23      710.33     46.12 o 
   1   8   4      248.07      271.39     29.18 o 
   2   8   4       34.60       19.10     26.22 o 
   3   8   4      419.29      342.34     42.03 o 
   4   8   4       26.69        9.96     33.52 o 
   5   8   4       18.68       10.87     33.69 o 
   6   8   4      107.59       79.91     38.72 o 
   7   8   4      114.34      185.91     50.04 o 
   8   8   4      132.44      120.51     45.81 o 
   9   8   4      428.38      377.71     56.27 o 
  10   8   4      313.97      435.38     59.18 o 
  11   8   4       76.04       61.17     51.83 o 
   1   9   4       16.88       -9.87     29.30 o 
   2   9   4       33.61       13.83     34.37 o 
   3   9   4      241.68      293.20     44.87 o 
   4   9   4      131.90      191.95     44.97 o 
   5   9   4     1462.82     1491.25     93.05 o 
   6   9   4      656.44      567.41     56.34 o 
   7   9   4     1406.08     1207.20     71.98 o 
   8   9   4      484.80      344.99     56.11 o 
   9   9   4      667.88      556.79     63.96 o 
  10   9   4      156.93      162.45     55.95 o 
   0  10   4     1098.47     1245.78    136.90 o 
   1  10   4      108.97      220.01     50.52 o 
   2  10   4     1583.67     1643.08     94.97 o 
   3  10   4       11.13       50.11     50.48 o 
   4  10   4      101.42      114.71     51.23 o 
   5  10   4      239.55      137.24     54.59 o 
   6  10   4       80.24       71.89     46.69 o 
   7  10   4      101.19       70.72     46.60 o 
   8  10   4      150.02       99.80     50.91 o 
   9  10   4       13.76       28.26     50.18 o 
   1  11   4        2.37       -2.59     56.31 o 
   2  11   4       22.45       -7.06     61.47 o 
   3  11   4      153.44       66.14     59.58 o 
   4  11   4      235.17      170.02     75.44 o 
   5  11   4      161.12      180.13     62.03 o 
   6  11   4      191.95      150.29     49.51 o 
   7  11   4        7.36      -14.42     45.17 o 
   2  12   4      228.84      309.92     91.89 o 
   3  12   4       65.44       60.59     72.03 o 
   4  12   4       83.98       55.77     58.54 o 
   1   1   5      577.19      549.34     15.45 o 
   2   1   5      544.56      549.62     24.66 o 
   3   1   5    10522.06    10885.42    138.53 o 
   4   1   5     2150.88     1923.38     31.33 o 
   5   1   5     3200.77     3094.38     45.56 o 
   6   1   5     2742.44     2678.65     37.14 o 
   7   1   5     5040.58     5032.56     65.17 o 
   8   1   5     1392.64     1356.97     32.63 o 
   9   1   5      816.52      861.98     34.45 o 
  10   1   5      412.29      409.26     34.01 o 
  11   1   5       80.43       91.33     26.25 o 
  12   1   5        8.88      -31.96     31.96 o 
  13   1   5        5.42      -50.83     50.83 o 
  14   1   5        1.41      -43.06     62.86 o 
  15   1   5       10.53      -40.64    208.63 o 
   0   2   5     7845.79     7616.30    123.74 o 
   1   2   5     3559.96     3272.83     46.81 o 
   2   2   5      570.23      476.30     14.92 o 
   3   2   5     7835.72     8050.48    125.95 o 
   4   2   5     1318.78     1312.78     32.81 o 
   5   2   5     1434.45     1492.15     30.95 o 
   6   2   5      228.73      248.71     15.23 o 
   7   2   5      811.77      764.26     26.85 o 
   8   2   5      598.16      652.64     26.01 o 
   9   2   5       11.54      -14.05     17.03 o 
  10   2   5       20.94       23.12     25.75 o 
  11   2   5      439.70      475.95     38.44 o 
  12   2   5       31.47       36.86     35.35 o 
  13   2   5      111.63      185.12     44.33 o 
  14   2   5       62.63       86.38     58.63 o 
  15   2   5        0.23       -4.44     62.89 o 
   1   3   5     3068.17     3008.66     45.89 o 
   2   3   5       18.11       10.63      8.70 o 
   3   3   5      251.68      301.49     19.56 o 
   4   3   5    11993.24    11597.00    196.83 o 
   5   3   5     3327.09     3286.43     60.62 o 
   6   3   5     3366.86     3453.75     65.02 o 
   7   3   5     2201.53     2353.30     48.98 o 
   8   3   5     1797.32     1688.67     48.97 o 
   9   3   5      406.07      390.33     29.38 o 
  10   3   5      530.53      526.69     38.03 o 
  11   3   5       40.06       21.93     32.70 o 
  12   3   5      169.47      160.00     40.31 o 
  13   3   5       22.50       47.90     39.20 o 
  14   3   5       15.48      -52.06     68.39 o 
   0   4   5      127.36       88.93     16.81 o 
   1   4   5    12431.21    12279.86    166.64 o 
   2   4   5     8527.88     8350.33    105.07 o 
   3   4   5     5148.91     5142.48     75.26 o 
   4   4   5     5573.97     5501.66     80.05 o 
   5   4   5       22.33       19.75     13.80 o 
   6   4   5      744.45      786.58     34.65 o 
   7   4   5        2.87      -18.49     18.49 o 
   8   4   5      633.24      636.53     33.98 o 
   9   4   5      390.48      464.98     36.50 o 
  10   4   5      178.54      286.72     34.98 o 
  11   4   5      239.93      280.80     38.16 o 
  12   4   5        7.69       71.19     39.46 o 
  13   4   5      109.05       69.28     44.13 o 
  14   4   5      118.04      128.59     54.46 o 
   1   5   5     1978.48     1990.71     41.50 o 
   2   5   5      290.64      357.19     17.06 o 
   3   5   5      918.34     1072.19     30.43 o 
   4   5   5      264.42      263.66     24.16 o 
   5   5   5      218.13      216.10     24.67 o 
   6   5   5      371.11      350.32     30.02 o 
   7   5   5     2766.84     2735.95    105.25 o 
   8   5   5      184.66      170.96     32.82 o 
   9   5   5       18.24        1.76     28.37 o 
  10   5   5      753.97      721.58     45.86 o 
  11   5   5      414.91      408.42     51.70 o 
  12   5   5      252.52      241.80     43.24 o 
  13   5   5      259.21      219.53     67.29 o 
  14   5   5       79.10       79.74     65.47 o 
   0   6   5    14513.93    14411.98    299.24 o 
   1   6   5      776.13      681.68     26.18 o 
   2   6   5     3233.33     3009.11     59.09 o 
   3   6   5     3710.98     3495.77     71.35 o 
   4   6   5      703.47      680.69     37.95 o 
   5   6   5        4.97      -29.18     32.71 o 
   6   6   5        4.08       66.28     28.22 o 
   7   6   5      102.08       98.88     32.75 o 
   8   6   5      346.07      325.45     38.72 o 
   9   6   5      140.25      155.15     33.40 o 
  10   6   5      650.37      693.02     49.05 o 
  11   6   5      622.57      691.10     52.03 o 
  12   6   5      441.65      390.69     55.51 o 
  13   6   5       41.41       44.25     58.23 o 
   1   7   5        1.04      -13.75     18.44 o 
   2   7   5       35.46       53.68     20.19 o 
   3   7   5      913.79      887.57     43.68 o 
   4   7   5       49.64       55.27     26.77 o 
   5   7   5        2.11       12.00     31.09 o 
   6   7   5      306.74      240.83     41.04 o 
   7   7   5       73.83        9.78     51.74 o 
   8   7   5       11.66       -1.82     32.66 o 
   9   7   5       28.77       23.64     36.56 o 
  10   7   5       50.12       29.42     43.82 o 
  11   7   5       66.02       87.15     52.14 o 
  12   7   5        1.52      -14.91     49.44 o 
   0   8   5     1470.33     1501.54    177.60 o 
   1   8   5     1965.62     1834.09     54.98 o 
   2   8   5      418.46      366.04     61.33 o 
   3   8   5      522.20      454.19     38.75 o 
   4   8   5      329.79      375.55     81.59 o 
   5   8   5      178.64      197.66     44.33 o 
   6   8   5      347.33      313.13     46.56 o 
   7   8   5        1.22       -2.49     34.75 o 
   8   8   5       14.61       14.15     40.24 o 
   9   8   5       65.26      174.59     48.71 o 
  10   8   5       24.00       19.52     47.83 o 
  11   8   5      166.38      193.75     56.10 o 
   1   9   5       88.36      169.47     40.22 o 
   2   9   5      173.46      167.60     39.95 o 
   3   9   5      218.62      349.16     55.25 o 
   4   9   5      928.36      973.58     81.63 o 
   5   9   5      642.20      677.64    117.38 o 
   6   9   5     1237.15     1222.54     82.89 o 
   7   9   5      113.84      117.51     47.65 o 
   8   9   5       54.00       61.51     44.85 o 
   9   9   5        4.67       29.91     46.25 o 
  10   9   5        0.00       17.67     59.33 o 
   0  10   5      165.03      114.97     70.15 o 
   1  10   5      210.43      239.97     51.57 o 
   2  10   5      255.82      187.78     57.26 o 
   3  10   5      277.17      306.88     51.48 o 
   4  10   5       24.44       15.65     42.74 o 
   5  10   5       13.70      -22.10     66.00 o 
   6  10   5       25.22      -14.14     53.61 o 
   7  10   5       40.65       85.14     50.00 o 
   8  10   5        0.14        9.50     46.73 o 
   9  10   5        0.33      -53.79    104.46 o 
   1  11   5       34.07       20.97     67.42 o 
   2  11   5       40.40       30.99     53.74 o 
   3  11   5      222.74      312.53    150.69 o 
   4  11   5      264.54      321.46     79.20 o 
   5  11   5      473.98      368.82     90.93 o 
   6  11   5      169.78       23.10     90.97 o 
   7  11   5      412.10      437.90     70.57 o 
   1  12   5        1.76       39.96    153.93 o 
   2  12   5       57.97      170.23    190.29 o 
   3  12   5       87.10        0.59    112.57 o 
   4  12   5      101.03       99.51     78.85 o 
   0   0   6    21516.04    20326.17    507.13 o 
   1   0   6    43387.57    41010.28    706.92 o 
   2   0   6    29504.61    29076.55    578.96 o 
   3   0   6    32586.17    30884.52    523.57 o 
   4   0   6    12526.58    12664.32    225.81 o 
   5   0   6     1121.72     1191.20     41.41 o 
   6   0   6      995.13     1026.44     30.51 o 
   7   0   6       50.59       71.14     15.60 o 
   8   0   6     1139.87     1178.86     42.12 o 
   9   0   6      856.72      796.48     55.74 o 
  10   0   6     4519.50     4689.49    117.07 o 
  11   0   6     2326.53     2300.32     80.84 o 
  12   0   6       26.65        3.70     46.65 o 
  13   0   6       74.32       34.82    101.14 o 
  14   0   6       89.72      137.06    111.65 o 
  15   0   6       70.27      212.59    114.77 o 
   1   1   6      152.70      152.45      9.18 o 
   2   1   6     2362.24     2429.73     41.62 o 
   3   1   6      357.52      348.26     14.88 o 
   4   1   6     2444.00     2407.85     40.95 o 
   5   1   6      101.57      106.35     10.52 o 
   6   1   6      868.75      942.37     23.34 o 
   7   1   6      104.17      101.53     13.74 o 
   8   1   6       64.62       52.48     15.66 o 
   9   1   6       11.53      -12.20     18.35 o 
  10   1   6       20.65       59.01     22.19 o 
  11   1   6        4.65       12.16     25.92 o 
  12   1   6      506.78      515.99     41.83 o 
  13   1   6      104.00       60.85     47.36 o 
  14   1   6       89.66       59.82     59.05 o 
  15   1   6       43.40       10.36     81.96 o 
   0   2   6     9212.87     9602.06    154.55 o 
   1   2   6    12279.47    12384.75    163.94 o 
   2   2   6    12991.98    13465.25    181.74 o 
   3   2   6     9333.46     9188.24    141.71 o 
   4   2   6     4594.41     4607.44     67.47 o 
   5   2   6      113.52      112.02     11.45 o 
   6   2   6      360.42      355.76     21.16 o 
   7   2   6      142.53      110.65     16.69 o 
   8   2   6       18.41       41.80     17.14 o 
   9   2   6      103.63       91.44     20.76 o 
  10   2   6        7.30      -15.01     24.35 o 
  11   2   6      618.55      659.25     44.33 o 
  12   2   6      334.09      395.51     50.89 o 
  13   2   6      321.22      243.09     49.27 o 
  14   2   6      124.94      280.41     67.55 o 
  15   2   6       39.16      166.71     71.02 o 
   1   3   6     1866.74     1864.45     32.76 o 
   2   3   6      325.13      325.23     12.71 o 
   3   3   6     4335.86     4289.20     68.40 o 
   4   3   6       38.13       52.19     14.93 o 
   5   3   6     5211.31     5009.44     83.12 o 
   6   3   6     5029.49     5249.23     88.64 o 
   7   3   6     6513.90     6349.93    114.51 o 
   8   3   6      263.35      321.00     32.21 o 
   9   3   6      143.96      153.35     25.34 o 
  10   3   6      465.17      415.22     38.23 o 
  11   3   6      149.28      204.86     38.14 o 
  12   3   6      315.93      306.49     44.53 o 
  13   3   6       22.39       75.03     49.37 o 
  14   3   6       20.90       59.49     64.23 o 
   0   4   6     8323.89     8740.53    165.21 o 
   1   4   6    11777.12    12397.04    168.79 o 
   2   4   6     5391.52     5619.39     77.72 o 
   3   4   6    17882.96    18364.84    230.90 o 
   4   4   6     1366.76     1400.02     41.25 o 
   5   4   6     2122.79     2183.88     55.21 o 
   6   4   6      121.90      104.85     21.25 o 
   7   4   6        4.31       13.10     21.34 o 
   8   4   6      576.93      556.19     32.93 o 
   9   4   6        9.61        9.64     26.09 o 
  10   4   6      300.70      304.59     36.11 o 
  11   4   6      395.91      401.29     40.93 o 
  12   4   6      384.26      374.24     48.82 o 
  13   4   6      134.47       91.95     56.76 o 
  14   4   6       63.05       17.27     53.25 o 
   1   5   6     4033.73     4100.81     68.45 o 
   2   5   6      691.57      682.06     21.95 o 
   3   5   6     2479.97     2473.14     50.78 o 
   4   5   6     5052.65     5085.42    118.25 o 
   5   5   6     4700.38     4608.50     91.86 o 
   6   5   6     6027.74     6156.15    129.93 o 
   7   5   6     3992.00     3856.16    110.04 o 
   8   5   6     1492.68     1564.95     90.00 o 
   9   5   6     1149.32     1117.00     51.17 o 
  10   5   6      292.41      314.27     39.18 o 
  11   5   6      117.28      141.03     37.32 o 
  12   5   6       19.09       25.49     53.88 o 
  13   5   6        1.06      -41.65     63.48 o 
   0   6   6       16.10       27.87     20.79 o 
   1   6   6        6.63        6.27     14.05 o 
   2   6   6       19.69       19.37     16.64 o 
   3   6   6     2378.51     2438.21     66.49 o 
   4   6   6       41.36       38.94     23.31 o 
   5   6   6       36.04       52.21     22.35 o 
   6   6   6       20.72       18.50     26.70 o 
   7   6   6      290.68      250.33     36.66 o 
   8   6   6      280.57      215.35     35.40 o 
   9   6   6       83.71       72.23     34.31 o 
  10   6   6       89.17       55.32     35.17 o 
  11   6   6        4.74       24.10     37.11 o 
  12   6   6        0.38      -35.73     44.93 o 
  13   6   6        0.13      -32.68     70.56 o 
   1   7   6      319.91      342.36     33.85 o 
   2   7   6     1007.32     1042.87     39.55 o 
   3   7   6     3466.13     3473.45     92.57 o 
   4   7   6     3884.82     4007.78     96.17 o 
   5   7   6     1463.06     1461.71     66.25 o 
   6   7   6      514.03      630.78     51.91 o 
   7   7   6     2592.85     2719.83     94.95 o 
   8   7   6      775.84      722.63     51.23 o 
   9   7   6     1070.84      961.70     58.48 o 
  10   7   6      319.48      193.31     45.60 o 
  11   7   6       89.30       69.75     49.20 o 
  12   7   6      137.65       10.41     54.07 o 
   0   8   6      220.47      230.20     42.45 o 
   1   8   6      165.12      203.92     28.22 o 
   2   8   6        8.76        9.02     35.02 o 
   3   8   6       95.54      156.65     32.81 o 
   4   8   6      388.00      359.26     44.22 o 
   5   8   6        1.42      -34.44     34.44 o 
   6   8   6        1.41       18.25     37.73 o 
   7   8   6      426.68      500.88     55.11 o 
   8   8   6      385.97      314.05     47.03 o 
   9   8   6      328.30      413.24     57.51 o 
  10   8   6      348.88      372.64     70.35 o 
  11   8   6       45.08      146.97     55.14 o 
   1   9   6      276.22      355.84     41.85 o 
   2   9   6      210.40      248.99     39.03 o 
   3   9   6      309.74      382.47     56.94 o 
   4   9   6      121.80      110.00     42.36 o 
   5   9   6      936.05      926.89     65.15 o 
   6   9   6     1228.49     1022.47     68.60 o 
   7   9   6      831.05      663.43     63.10 o 
   8   9   6      775.47      772.81     66.23 o 
   9   9   6      307.87      193.30     68.88 o 
  10   9   6      102.88      103.67     55.68 o 
   0  10   6       24.08       56.58     67.99 o 
   1  10   6      308.83      493.75     59.39 o 
   2  10   6       98.11      110.36     51.50 o 
   3  10   6      221.45      162.55     56.08 o 
   4  10   6       55.59       61.76     45.37 o 
   5  10   6        0.29       70.06     53.26 o 
   6  10   6      200.71      414.15    112.87 o 
   7  10   6      111.04      121.94     67.88 o 
   8  10   6       59.67       60.73     48.31 o 
   9  10   6       53.53       22.78    111.41 o 
   1  11   6        7.92       75.23     71.94 o 
   2  11   6       66.94      117.70     54.50 o 
   3  11   6        2.64       35.97     69.18 o 
   4  11   6       14.93      -64.26     64.26 o 
   5  11   6       64.00       90.72     61.40 o 
   6  11   6        7.16       32.95     51.45 o 
   7  11   6      126.13      138.14     61.53 o 
   0  12   6      130.00       84.88    168.55 o 
   1  12   6      334.51      217.39    180.94 o 
   2  12   6       33.08       10.95    167.04 o 
   3  12   6      208.86      396.38    127.67 o 
   1   1   7     1081.59     1012.66     21.26 o 
   2   1   7    11295.46    11112.44    151.49 o 
   3   1   7      502.06      454.06     17.52 o 
   4   1   7    26211.42    25696.15    337.24 o 
   5   1   7      727.34      668.81     23.46 o 
   6   1   7    13544.58    13272.89    173.97 o 
   7   1   7       39.73       59.89     13.99 o 
   8   1   7    10301.46    10066.19    140.14 o 
   9   1   7       70.48       43.26     21.28 o 
  10   1   7     3841.61     3780.98     84.63 o 
  11   1   7        3.16       39.73     28.45 o 
  12   1   7       32.28       20.81     34.76 o 
  13   1   7       39.02       -6.72     51.91 o 
  14   1   7        0.53       33.99     61.60 o 
  15   1   7        3.15       59.59     81.34 o 
   0   2   7    15017.88    14978.60    235.86 o 
   1   2   7     2553.54     2453.36     39.01 o 
   2   2   7     3305.37     3239.12     54.44 o 
   3   2   7      118.24      143.55     20.10 o 
   4   2   7     1637.73     1738.42     46.58 o 
   5   2   7     1250.34     1357.50     30.52 o 
   6   2   7      547.51      529.60     24.13 o 
   7   2   7      915.54      916.57     33.25 o 
   8   2   7      300.25      325.02     23.30 o 
   9   2   7       14.09       17.06     20.59 o 
  10   2   7       43.17       51.06     26.62 o 
  11   2   7       46.30       26.55     30.01 o 
  12   2   7      463.76      453.36     61.48 o 
  13   2   7       21.94       56.54     45.01 o 
  14   2   7      184.66      201.78     66.66 o 
   1   3   7       80.99       86.38      9.63 o 
   2   3   7     8638.31     8792.14    115.59 o 
   3   3   7     2247.57     2399.10     52.65 o 
   4   3   7     6715.37     6674.85    113.65 o 
   5   3   7     3424.09     3703.54     66.51 o 
   6   3   7     3608.64     3601.94     75.95 o 
   7   3   7       41.39       83.84     22.55 o 
   8   3   7     2048.38     2037.30     53.71 o 
   9   3   7     1028.98     1040.92     45.17 o 
  10   3   7      746.44      719.96     38.64 o 
  11   3   7       29.65       23.12     39.41 o 
  12   3   7      323.85      296.65     45.22 o 
  13   3   7       13.99       55.99     48.16 o 
  14   3   7        0.55      -14.33     49.91 o 
   0   4   7     3822.57     3386.65     85.13 o 
   1   4   7     1579.20     1531.07     31.67 o 
   2   4   7    10456.72    10523.72    137.92 o 
   3   4   7      557.89      570.65     21.89 o 
   4   4   7      831.31      764.33     35.83 o 
   5   4   7        2.60      -15.77     17.41 o 
   6   4   7       64.68       61.13     22.58 o 
   7   4   7      187.21      151.35     36.18 o 
   8   4   7     1028.24     1031.96     49.02 o 
   9   4   7      948.11      890.05     45.56 o 
  10   4   7     1352.35     1365.67     55.53 o 
  11   4   7       29.16       45.80     35.96 o 
  12   4   7      735.50      754.12     56.17 o 
  13   4   7       28.11       35.67     45.18 o 
  14   4   7       12.63      -14.91     53.88 o 
   1   5   7      388.00      380.37     19.57 o 
   2   5   7      225.70      289.07     17.83 o 
   3   5   7      171.51      219.32     18.00 o 
   4   5   7       28.33       25.26     18.37 o 
   5   5   7      295.55      243.12     26.10 o 
   6   5   7     3797.13     3622.91    103.27 o 
   7   5   7        1.01      -23.29     23.29 o 
   8   5   7      465.60      469.69     42.05 o 
   9   5   7        1.93      -10.04     31.43 o 
  10   5   7       12.17       13.33     34.94 o 
  11   5   7        1.95      -27.86     34.29 o 
  12   5   7       34.75      -41.21     41.35 o 
  13   5   7        0.94      -10.37     46.58 o 
   0   6   7    23163.26    23019.99    410.34 o 
   1   6   7     2859.08     2962.41     57.69 o 
   2   6   7     7717.87     7293.74    123.31 o 
   3   6   7     1887.96     1942.59     59.39 o 
   4   6   7     1587.87     1514.62     55.21 o 
   5   6   7      289.10      314.30     30.41 o 
   6   6   7       63.60       36.36     24.74 o 
   7   6   7      249.80      241.05     36.37 o 
   8   6   7       33.77       54.63     34.25 o 
   9   6   7      100.84       84.40     35.64 o 
  10   6   7      631.92      689.42     49.85 o 
  11   6   7      258.03      161.74     41.73 o 
  12   6   7      246.87      282.49     47.63 o 
  13   6   7      109.34      143.99     61.51 o 
   1   7   7      284.50      306.08     26.63 o 
   2   7   7        1.48       13.95     24.26 o 
   3   7   7       11.09      -10.32     26.62 o 
   4   7   7        4.17       -0.28     26.29 o 
   5   7   7       52.12       -3.92     26.03 o 
   6   7   7        4.33      -16.52     32.13 o 
   7   7   7      394.44      310.05     45.88 o 
   8   7   7       43.30       25.69     38.77 o 
   9   7   7       16.01       40.08     35.08 o 
  10   7   7       51.47       44.48     38.08 o 
  11   7   7       15.62      -34.10     44.45 o 
  12   7   7      253.85      198.32     54.15 o 
   0   8   7     6055.90     5995.57    165.48 o 
   1   8   7        7.50       33.69     24.00 o 
   2   8   7     5123.62     4913.79    112.55 o 
   3   8   7       95.03       70.73     35.15 o 
   4   8   7     1573.73     1739.74     74.43 o 
   5   8   7       90.24       95.51     38.42 o 
   6   8   7      490.84      450.16     50.83 o 
   7   8   7        0.13      -16.25     52.75 o 
   8   8   7      107.11       64.73     39.80 o 
   9   8   7       20.32        1.88     38.87 o 
  10   8   7      309.91      445.27     70.17 o 
  11   8   7        1.43       53.66     52.53 o 
   1   9   7      175.92       91.03     37.35 o 
   2   9   7      156.20      257.24     68.97 o 
   3   9   7      444.30      463.70     50.89 o 
   4   9   7      202.38      211.63     78.09 o 
   5   9   7      772.71      779.82     61.63 o 
   6   9   7      205.13      218.39     48.59 o 
   7   9   7      307.01      248.98     75.71 o 
   8   9   7        6.30      -43.82     43.82 o 
   9   9   7        8.53        1.85     47.28 o 
  10   9   7       44.07       60.25     52.77 o 
   0  10   7     1400.57     1602.63    202.56 o 
   1  10   7       35.33      126.77     44.73 o 
   2  10   7     1307.77     1404.20     89.49 o 
   3  10   7       25.20      -39.87     49.81 o 
   4  10   7     1351.12     1291.75    146.11 o 
   5  10   7        0.66      -42.12     43.01 o 
   6  10   7      239.37      155.15     57.62 o 
   7  10   7       23.69       31.87     49.88 o 
   8  10   7        9.42      -29.76     46.20 o 
   1  11   7        5.79       71.42     68.22 o 
   2  11   7      221.55      296.35     62.44 o 
   3  11   7        6.25       57.05     56.90 o 
   4  11   7      428.38      465.55    164.08 o 
   5  11   7       48.42      193.19     76.90 o 
   6  11   7      230.79      249.69     67.14 o 
   0  12   7       10.49       81.68    169.59 o 
   1  12   7       25.73       75.93    114.81 o 
   2  12   7       43.17      -42.01    144.34 o 
   3  12   7       48.58       13.22     97.35 o 
   0   0   8     1503.36     1436.89    106.38 o 
   1   0   8    33479.21    31301.51    547.73 o 
   2   0   8      184.69      178.85     24.92 o 
   3   0   8      805.19      785.25     36.44 o 
   4   0   8      636.94      596.92     29.44 o 
   5   0   8      208.44      177.16     21.03 o 
   6   0   8      324.50      321.66     32.81 o 
   7   0   8       59.69       70.08     22.65 o 
   8   0   8        5.85       14.60     21.88 o 
   9   0   8      116.60      134.55     36.45 o 
  10   0   8     1672.31     1647.16    102.19 o 
  11   0   8     1284.17     1321.69    109.19 o 
  12   0   8        1.33      -15.44     73.78 o 
  13   0   8      191.12      155.54     70.93 o 
  14   0   8       15.97      -30.77    101.50 o 
  15   0   8      316.45      218.03    131.15 o 
   1   1   8     1619.30     1700.60     30.52 o 
   2   1   8       18.57       21.24      8.67 o 
   3   1   8     1356.78     1357.74     31.67 o 
   4   1   8     1890.97     2079.35     41.98 o 
   5   1   8     6468.90     6902.07    104.55 o 
   6   1   8     1113.99     1153.75     41.34 o 
   7   1   8     3382.68     3380.45     65.35 o 
   8   1   8       42.69       33.77     19.67 o 
   9   1   8      786.57      799.44     35.44 o 
  10   1   8      179.04      263.55     35.07 o 
  11   1   8       49.15       68.62     33.82 o 
  12   1   8       98.29       51.34     36.14 o 
  13   1   8        1.71        0.58     60.45 o 
  14   1   8       19.45      -11.47     63.13 o 
   0   2   8      321.27      421.09     20.29 o 
   1   2   8    17851.40    17662.12    205.57 o 
   2   2   8     1750.25     1800.07     57.15 o 
   3   2   8     7737.26     7693.85    112.50 o 
   4   2   8      837.36      879.22     26.54 o 
   5   2   8     5427.00     5594.94     89.03 o 
   6   2   8      242.39      262.90     21.40 o 
   7   2   8        9.02       27.39     17.75 o 
   8   2   8        4.05       18.42     19.18 o 
   9   2   8     2383.36     2436.93     65.30 o 
  10   2   8       68.60       49.01     27.27 o 
  11   2   8      205.97      171.66     36.58 o 
  12   2   8      439.83      422.95     52.39 o 
  13   2   8      286.42      332.13     54.10 o 
  14   2   8        4.88       58.99     61.49 o 
   1   3   8       49.29       64.96      9.86 o 
   2   3   8     2356.84     2503.46     42.48 o 
   3   3   8     1740.05     1511.63     34.71 o 
   4   3   8     2157.79     2150.50     52.22 o 
   5   3   8     3796.02     4043.78     80.42 o 
   6   3   8     1029.50     1080.73     45.10 o 
   7   3   8     1430.40     1480.25     48.49 o 
   8   3   8     1309.48     1319.98     48.09 o 
   9   3   8      147.67      158.71     27.14 o 
  10   3   8      397.69      394.71     37.07 o 
  11   3   8      235.79      194.58     40.01 o 
  12   3   8       21.51       44.19     39.01 o 
  13   3   8        6.85       -0.02     45.39 o 
  14   3   8        0.72       14.39     52.05 o 
   0   4   8     1476.52     1662.08     48.93 o 
   1   4   8     2216.00     2042.61     39.64 o 
   2   4   8      177.13      172.09     13.12 o 
   3   4   8      214.71      196.10     17.57 o 
   4   4   8       24.45       26.90     17.24 o 
   5   4   8     2769.88     2776.13     65.28 o 
   6   4   8      139.27      110.80     23.33 o 
   7   4   8       42.21        4.13     22.96 o 
   8   4   8        1.87       -6.94     24.37 o 
   9   4   8       20.56       49.50     26.32 o 
  10   4   8       32.98       69.28     31.19 o 
  11   4   8       52.29       62.33     37.72 o 
  12   4   8       26.71      -36.36     38.72 o 
  13   4   8      155.93      141.61     47.95 o 
  14   4   8        2.85       20.77     60.36 o 
   1   5   8      266.54      268.11     18.17 o 
   2   5   8      276.41      244.47     19.00 o 
   3   5   8     4428.01     4308.99     85.87 o 
   4   5   8       24.17        4.44     19.36 o 
   5   5   8     7815.95     7528.46    134.23 o 
   6   5   8       41.36       88.47     24.93 o 
   7   5   8     1734.78     1699.74     86.49 o 
   8   5   8       44.88       16.23     27.75 o 
   9   5   8     1441.48     1445.11     57.91 o 
  10   5   8       29.34       34.23     33.34 o 
  11   5   8       68.10       54.37     35.75 o 
  12   5   8       77.51      -15.99     42.83 o 
  13   5   8        1.87       66.72     48.49 o 
   0   6   8       29.46       13.85     27.07 o 
   1   6   8      804.51      805.63     33.15 o 
   2   6   8       16.00       24.95     17.87 o 
   3   6   8       18.27       25.05     22.62 o 
   4   6   8      137.78       95.93     26.61 o 
   5   6   8      677.00      596.67     52.05 o 
   6   6   8      198.02      167.24     34.79 o 
   7   6   8      216.03      149.78     33.99 o 
   8   6   8        1.03       -7.91     32.58 o 
   9   6   8      217.37      228.52     38.61 o 
  10   6   8       12.23        7.28     35.02 o 
  11   6   8      136.37       59.64     39.54 o 
  12   6   8       48.58      105.88     49.79 o 
  13   6   8       29.80      -72.52     72.52 o 
   1   7   8        9.14      -15.43     19.60 o 
   2   7   8       35.90       86.79     26.89 o 
   3   7   8     1933.66     2074.25     68.23 o 
   4   7   8      281.10      329.13     35.28 o 
   5   7   8     1223.02     1238.07     58.66 o 
   6   7   8       15.62      -13.30     32.78 o 
   7   7   8     1138.83     1178.95     60.37 o 
   8   7   8       28.44       58.35     64.53 o 
   9   7   8      948.20      868.61     54.04 o 
  10   7   8       73.93      -11.16     38.20 o 
  11   7   8       17.74      -39.64     39.64 o 
  12   7   8       29.36       15.22     47.71 o 
   0   8   8      510.38      524.79    104.69 o 
   1   8   8      395.57      465.47     42.88 o 
   2   8   8       53.97      113.76     31.85 o 
   3   8   8       18.84       33.64     30.34 o 
   4   8   8        1.69       -3.48     29.67 o 
   5   8   8      171.64      171.98     41.77 o 
   6   8   8        7.44       25.05     38.84 o 
   7   8   8      335.25      333.11     50.50 o 
   8   8   8        0.75       94.85     44.45 o 
   9   8   8       23.54       40.32     41.21 o 
  10   8   8      256.55      152.23     51.90 o 
  11   8   8       26.06       -0.24     52.89 o 
   1   9   8      134.91       86.85     38.56 o 
   2   9   8        0.08       -1.43     37.39 o 
   3   9   8      430.70      473.61     56.88 o 
   4   9   8       86.67       -3.26     38.86 o 
   5   9   8      685.99      733.59     59.30 o 
   6   9   8      225.93      219.17     48.53 o 
   7   9   8      213.54      214.08     48.86 o 
   8   9   8       53.26      141.25     45.36 o 
   9   9   8      375.25      361.59     64.27 o 
  10   9   8        7.84       -5.48     74.53 o 
   0  10   8      368.10      317.23     87.02 o 
   1  10   8      998.73     1128.31     79.37 o 
   2  10   8      354.41      406.63     77.72 o 
   3  10   8      899.69      751.85     74.96 o 
   4  10   8        0.43       17.62     75.21 o 
   5  10   8      143.56      209.93     52.01 o 
   6  10   8        1.01      -17.21     45.98 o 
   7  10   8      114.87      186.59     63.79 o 
   8  10   8        8.43      -26.44     49.51 o 
   1  11   8        2.33       -6.83     70.82 o 
   2  11   8       13.66      -97.05     97.05 o 
   3  11   8        4.12       51.19     84.08 o 
   4  11   8        2.01       25.73     62.54 o 
   5  11   8      165.24      153.46     80.40 o 
   6  11   8        1.08       -3.57     58.11 o 
   0  12   8      217.05      524.28    198.12 o 
   1  12   8      369.05      518.41    168.31 o 
   2  12   8       46.90      131.09     91.56 o 
   1   1   9     3824.20     3898.75     60.95 o 
   2   1   9     5299.57     5266.14     76.18 o 
   3   1   9      338.61      346.34     17.72 o 
   4   1   9     9983.45     9286.59    144.13 o 
   5   1   9      909.04      984.93     34.56 o 
   6   1   9    12502.79    12186.04    174.31 o 
   7   1   9     4176.11     4559.26     89.10 o 
   8   1   9     6490.24     6552.53    118.47 o 
   9   1   9        1.08       12.09     24.06 o 
  10   1   9      278.94      305.50     37.50 o 
  11   1   9        3.86        9.32     31.99 o 
  12   1   9       34.92       20.80     38.65 o 
  13   1   9        9.38      -43.26     43.26 o 
  14   1   9        4.35      -19.71     60.14 o 
   0   2   9     4091.05     3920.74     73.98 o 
   1   2   9      990.89     1095.59     25.52 o 
   2   2   9     1696.96     1531.95     34.95 o 
   3   2   9      184.17      211.30     15.59 o 
   4   2   9     2690.99     2691.16     51.93 o 
   5   2   9      922.21      966.87     33.39 o 
   6   2   9        0.80       -8.36     17.43 o 
   7   2   9      211.52      221.34     25.05 o 
   8   2   9      932.66      904.34     39.96 o 
   9   2   9      153.87      174.44     28.98 o 
  10   2   9        7.62       43.57     28.24 o 
  11   2   9      405.42      451.63     44.42 o 
  12   2   9        3.81      -28.04     35.29 o 
  13   2   9        5.22      -43.81     43.81 o 
  14   2   9      196.09      198.13     57.01 o 
   1   3   9      176.30      156.05      9.99 o 
   2   3   9     5542.44     5897.59    103.72 o 
   3   3   9      405.61      422.11     19.88 o 
   4   3   9     3821.62     3867.41     76.82 o 
   5   3   9       31.35       49.85     18.60 o 
   6   3   9     7375.96     7416.37    140.01 o 
   7   3   9      201.11      237.63     28.22 o 
   8   3   9     1828.13     1845.82     69.80 o 
   9   3   9       40.18       22.54     24.35 o 
  10   3   9     1195.95     1068.45     50.43 o 
  11   3   9        1.51        1.44     36.89 o 
  12   3   9      468.92      532.24     58.14 o 
  13   3   9        7.51       58.04     49.31 o 
  14   3   9       39.70       46.07     53.70 o 
   0   4   9    12678.51    11853.93    196.70 o 
   1   4   9        1.99        1.77     10.46 o 
   2   4   9    13381.30    13180.47    170.59 o 
   3   4   9     1544.11     1633.81     38.21 o 
   4   4   9     6076.68     5984.78    108.54 o 
   5   4   9       13.57       12.74     25.64 o 
   6   4   9      119.03      103.46     24.44 o 
   7   4   9       43.70      -21.93     29.24 o 
   8   4   9     1659.25     1612.77     56.27 o 
   9   4   9     1389.99     1355.54     49.61 o 
  10   4   9      778.93      960.65     50.43 o 
  11   4   9       13.84       34.43     49.99 o 
  12   4   9      595.16      630.14     57.31 o 
  13   4   9       28.84      128.90     54.76 o 
  14   4   9      126.02       62.43     78.65 o 
   1   5   9      556.59      630.95     24.66 o 
   2   5   9       41.21       50.69     15.38 o 
   3   5   9       72.43      105.53     21.47 o 
   4   5   9     1817.79     1750.00     51.90 o 
   5   5   9      173.15      176.70     25.99 o 
   6   5   9     2968.87     2998.24     76.95 o 
   7   5   9      483.22      483.42     36.91 o 
   8   5   9     1513.25     1334.73     84.50 o 
   9   5   9        0.52       25.19     30.29 o 
  10   5   9      587.84      511.14     44.87 o 
  11   5   9      169.35      191.06     44.17 o 
  12   5   9      192.41      136.62     47.01 o 
  13   5   9      115.64      135.90     51.10 o 
   0   6   9     7887.96     7594.15    157.14 o 
   1   6   9       27.19       75.70     19.06 o 
   2   6   9     6525.01     5939.87    121.26 o 
   3   6   9       65.65       56.46     24.71 o 
   4   6   9     1907.03     1897.71     77.58 o 
   5   6   9      332.23      325.74     32.61 o 
   6   6   9        2.62      -31.30     31.30 o 
   7   6   9      449.08      371.11     36.85 o 
   8   6   9       27.02       81.20     35.86 o 
   9   6   9      403.50      332.00     41.25 o 
  10   6   9      665.84      555.07     55.65 o 
  11   6   9       19.99       71.35     39.95 o 
  12   6   9      211.85      200.74     52.92 o 
   1   7   9       16.55       22.55     20.16 o 
   2   7   9       18.56       -5.10     24.81 o 
   3   7   9        1.97       27.95     26.28 o 
   4   7   9      280.53      364.02     37.93 o 
   5   7   9       22.09       24.21     29.37 o 
   6   7   9      596.34      575.73     53.51 o 
   7   7   9       40.93       11.87     32.98 o 
   8   7   9        6.13        3.13     43.41 o 
   9   7   9       34.04       34.04     37.42 o 
  10   7   9      117.14      116.62     41.15 o 
  11   7   9      129.41       34.99     43.32 o 
  12   7   9      104.10      150.84     60.52 o 
   0   8   9     3992.41     4008.37    129.73 o 
   1   8   9      514.39      559.80     52.06 o 
   2   8   9     4494.76     4356.51    105.78 o 
   3   8   9      507.60      542.23     43.65 o 
   4   8   9      933.75      898.90     52.05 o 
   5   8   9      242.89      157.41     53.59 o 
   6   8   9       24.59      -19.11     37.69 o 
   7   8   9        1.89       10.09     41.61 o 
   8   8   9       12.57       65.44     43.05 o 
   9   8   9       47.31        0.69     41.14 o 
  10   8   9      428.87      440.38     54.82 o 
  11   8   9       16.82       52.97    152.53 o 
   1   9   9       42.22       33.53     36.39 o 
   2   9   9       25.50       33.66     36.13 o 
   3   9   9       18.87       19.63     39.49 o 
   4   9   9      402.87      413.29     51.45 o 
   5   9   9       45.87        8.50     40.87 o 
   6   9   9      542.69      655.97     62.66 o 
   7   9   9       65.66       68.46     45.57 o 
   8   9   9       71.98       51.71     48.93 o 
   9   9   9       12.71      -46.49     46.49 o 
   0  10   9      521.90      549.01    103.06 o 
   1  10   9        3.42       15.95     52.10 o 
   2  10   9      361.01      372.79     82.78 o 
   3  10   9       81.57      158.24     58.55 o 
   4  10   9      266.69      205.40     67.27 o 
   5  10   9       32.02      -42.69     42.69 o 
   6  10   9      150.82       86.11     81.40 o 
   7  10   9        4.60       44.30     55.69 o 
   8  10   9       24.75      -25.32     50.46 o 
   1  11   9       77.09      101.59     75.12 o 
   2  11   9      226.93      351.54     83.51 o 
   3  11   9       23.76       45.27     54.37 o 
   4  11   9      502.70      532.50     78.39 o 
   5  11   9       35.93       16.85     58.46 o 
   6  11   9      390.90      680.05    131.79 o 
   0  12   9      341.44      288.44    189.41 o 
   1  12   9        8.75      -63.29    113.61 o 
   0   0  10     2029.03     2249.38     86.77 o 
   1   0  10    41818.82    39625.55    693.28 o 
   2   0  10    23182.25    24177.08    431.30 o 
   3   0  10    20081.25    18739.67    390.52 o 
   4   0  10       12.68        7.84     19.77 o 
   5   0  10      625.35      651.43     41.10 o 
   6   0  10      104.74      110.02     23.39 o 
   7   0  10       18.18       28.75     27.22 o 
   8   0  10      677.26      673.93     42.16 o 
   9   0  10       23.47       55.26     36.33 o 
  10   0  10       84.87       34.73     38.84 o 
  11   0  10     1366.97     1393.32    172.91 o 
  12   0  10     1073.65      966.13    192.73 o 
  13   0  10      196.23      305.62    153.97 o 
  14   0  10       85.93       25.13     78.49 o 
   1   1  10      451.04      545.12     20.04 o 
   2   1  10     1224.09     1265.70     29.65 o 
   3   1  10      458.12      676.60     26.81 o 
   4   1  10     1212.60     1320.60     34.79 o 
   5   1  10       27.08       27.13     14.27 o 
   6   1  10       77.99       50.59     17.17 o 
   7   1  10      517.33      508.54     48.88 o 
   8   1  10        1.43       15.75     22.56 o 
   9   1  10      338.15      313.52     35.25 o 
  10   1  10       31.25       74.00     31.56 o 
  11   1  10       52.87       81.21     36.80 o 
  12   1  10      107.66      147.99     48.35 o 
  13   1  10      245.42      260.71     49.65 o 
  14   1  10       27.41        6.88     64.91 o 
   0   2  10      951.20      996.15     31.00 o 
   1   2  10    21561.09    20460.85    243.00 o 
   2   2  10        5.36        3.75      9.12 o 
   3   2  10    19608.27    19742.73    249.44 o 
   4   2  10      449.03      424.58     21.67 o 
   5   2  10     1271.07     1235.79     39.86 o 
   6   2  10        1.73       -1.07     18.34 o 
   7   2  10       10.38        4.45     20.59 o 
   8   2  10      982.10     1035.36     52.00 o 
   9   2  10     1545.64     1462.19     52.25 o 
  10   2  10      171.56      132.56     31.50 o 
  11   2  10     1543.87     1502.82     65.67 o 
  12   2  10       25.67      -21.54     38.39 o 
  13   2  10      330.80      404.97     57.92 o 
  14   2  10        8.84       13.48     52.83 o 
   1   3  10     1627.22     1652.13     29.18 o 
   2   3  10       61.54       54.01     13.37 o 
   3   3  10     3538.16     3477.63     62.60 o 
   4   3  10      675.86      768.76     32.70 o 
   5   3  10     5915.58     5795.11    106.70 o 
   6   3  10      747.61      742.33     36.38 o 
   7   3  10     1319.87     1304.58     48.22 o 
   8   3  10       29.48       37.33     26.50 o 
   9   3  10      365.91      441.41     35.05 o 
  10   3  10      244.59      224.41     51.82 o 
  11   3  10       70.61       29.53     33.97 o 
  12   3  10        7.65       17.72     43.61 o 
  13   3  10        4.94      -36.85     47.07 o 
  14   3  10       15.01       60.55     63.09 o 
   0   4  10      599.54      569.85     33.04 o 
   1   4  10     5631.90     5824.83     80.88 o 
   2   4  10     2493.88     2528.64     46.04 o 
   3   4  10     6053.19     6077.45    109.04 o 
   4   4  10      753.03      751.05     34.36 o 
   5   4  10      551.62      514.32     31.92 o 
   6   4  10       47.81       37.93     23.08 o 
   7   4  10       12.38       -4.26     23.75 o 
   8   4  10      142.25      128.05     33.02 o 
   9   4  10       50.28        6.37     29.00 o 
  10   4  10       53.68       58.62     36.87 o 
  11   4  10      150.93      169.63     43.15 o 
  12   4  10       11.66       23.76     42.19 o 
  13   4  10      192.63      242.22     60.37 o 
   1   5  10      951.49      950.95     29.23 o 
   2   5  10        9.10        6.39     14.89 o 
   3   5  10     5813.65     5819.85    108.50 o 
   4   5  10       17.01        2.43     19.75 o 
   5   5  10     4233.38     4355.39     92.37 o 
   6   5  10      151.25       97.51     26.84 o 
   7   5  10     4087.43     4061.35     93.71 o 
   8   5  10      292.23      318.46     36.67 o 
   9   5  10     1010.32      919.11     72.35 o 
  10   5  10        4.17      -13.96     33.47 o 
  11   5  10       31.58       13.73     40.30 o 
  12   5  10       14.40        1.52     44.08 o 
  13   5  10        1.89      -21.26     48.84 o 
   0   6  10      362.67      426.77     44.10 o 
   1   6  10      111.90      105.71     20.48 o 
   2   6  10      279.10      266.14     30.25 o 
   3   6  10      237.93      282.80     39.05 o 
   4   6  10      662.96      751.98     38.95 o 
   5   6  10      137.05       93.61     26.83 o 
   6   6  10       72.45       72.05     28.20 o 
   7   6  10        9.03        0.67     28.79 o 
   8   6  10       92.31       58.21     36.60 o 
   9   6  10      116.40      218.78     46.16 o 
  10   6  10        7.56       39.93     37.25 o 
  11   6  10        4.14        2.05     38.90 o 
  12   6  10        7.22      -32.07     47.03 o 
   1   7  10      743.00      765.89     40.84 o 
   2   7  10      829.20      788.43     45.17 o 
   3   7  10     2882.69     2661.79     85.45 o 
   4   7  10       13.13       19.53     28.05 o 
   5   7  10     4145.80     4349.64    107.78 o 
   6   7  10       19.87       22.94     29.70 o 
   7   7  10     5156.22     4942.13    122.10 o 
   8   7  10       52.86       73.08     39.68 o 
   9   7  10     1529.62     1436.34     80.22 o 
  10   7  10       84.82      156.15     41.45 o 
  11   7  10      213.56      194.32     48.88 o 
   0   8  10      202.97      374.84    100.46 o 
   1   8  10      717.31      805.36     52.01 o 
   2   8  10      175.77       86.37     38.47 o 
   3   8  10        1.04       52.36     31.42 o 
   4   8  10      101.25       90.59     43.10 o 
   5   8  10       11.31        0.96     36.91 o 
   6   8  10        8.99        2.91     38.60 o 
   7   8  10      582.47      536.78    113.54 o 
   8   8  10       20.60        4.66     44.29 o 
   9   8  10       66.21       98.25     44.14 o 
  10   8  10       38.75       66.75     48.14 o 
   1   9  10      262.40      314.50     49.19 o 
   2   9  10       15.23      -10.42     36.49 o 
   3   9  10      668.78      716.87     66.15 o 
   4   9  10      240.87      166.56     46.05 o 
   5   9  10      691.32      761.33     77.44 o 
   6   9  10      461.28      444.21     57.01 o 
   7   9  10      408.52      437.65     58.24 o 
   8   9  10      177.24      130.90     50.94 o 
   9   9  10      317.67      201.04     51.75 o 
   0  10  10        3.18      -21.77     70.35 o 
   1  10  10      111.18      265.37     63.60 o 
   2  10  10      141.23       62.68     43.59 o 
   3  10  10       85.74       45.23     52.65 o 
   4  10  10        1.68      -42.21     49.52 o 
   5  10  10        8.94      -35.18     43.98 o 
   6  10  10        8.87       15.58     46.60 o 
   7  10  10      194.24      245.04     54.12 o 
   8  10  10        1.60      -20.09     63.36 o 
   1  11  10        0.97      166.98     79.73 o 
   2  11  10        7.11      169.45     78.38 o 
   3  11  10        5.66      -35.73     75.21 o 
   4  11  10        0.63       29.01     93.32 o 
   5  11  10      123.29       94.10    100.45 o 
   1   1  11     1874.54     2027.54     51.60 o 
   2   1  11     3532.05     3579.23     63.91 o 
   3   1  11     1469.26     1606.16     35.81 o 
   4   1  11    11139.58    10977.04    158.58 o 
   5   1  11      664.26      701.42     33.24 o 
   6   1  11     1447.93     1464.30     40.74 o 
   7   1  11     1319.70     1296.54     58.75 o 
   8   1  11     2843.25     2973.80     73.13 o 
   9   1  11     1094.92     1064.92     59.01 o 
  10   1  11     1247.29     1321.70     59.66 o 
  11   1  11      206.13      181.62     40.12 o 
  12   1  11        1.80       30.97     38.24 o 
  13   1  11      204.96      196.98     48.39 o 
  14   1  11       26.44      108.23     70.48 o 
   0   2  11     3675.84     3337.46     79.50 o 
   1   2  11        2.50       -9.84      9.84 o 
   2   2  11     6046.58     6090.34     83.51 o 
   3   2  11       97.36       79.12     15.33 o 
   4   2  11      513.46      518.00     24.24 o 
   5   2  11      819.06      843.47     39.57 o 
   6   2  11        7.45        8.61     23.78 o 
   7   2  11      126.83      155.01     26.44 o 
   8   2  11       50.12       40.63     25.44 o 
   9   2  11      959.13      973.14     46.50 o 
  10   2  11      738.51      771.36     50.86 o 
  11   2  11        0.76       -7.12     35.39 o 
  12   2  11      151.01      142.24     43.18 o 
  13   2  11       48.42       24.19     50.54 o 
  14   2  11       29.26       81.11     55.40 o 
   1   3  11      230.83      243.49     14.81 o 
   2   3  11       58.98       67.49     14.19 o 
   3   3  11       29.33       37.64     14.48 o 
   4   3  11     1960.86     1849.69     50.55 o 
   5   3  11       71.75       80.24     21.12 o 
   6   3  11     4664.35     4467.48     92.00 o 
   7   3  11     2367.64     2478.86     66.84 o 
   8   3  11      666.22      717.25     47.00 o 
   9   3  11        9.66      -19.21     27.88 o 
  10   3  11      476.01      523.92     42.96 o 
  11   3  11        1.85      -35.40     35.40 o 
  12   3  11       50.25       25.21     46.66 o 
  13   3  11       10.31       34.33     50.72 o 
  14   3  11        8.78        7.75     97.02 o 
   0   4  11    10296.57     9721.68    189.43 o 
   1   4  11      406.76      386.34     20.67 o 
   2   4  11     3892.09     3904.44     63.52 o 
   3   4  11      120.82       68.17     28.61 o 
   4   4  11      796.34      887.48     74.61 o 
   5   4  11       23.08       37.37     21.80 o 
   6   4  11        6.26      -15.55     22.62 o 
   7   4  11      131.42      154.06     29.63 o 
   8   4  11       69.78      104.90     30.02 o 
   9   4  11      647.24      638.60     44.73 o 
  10   4  11      133.14      155.48     41.85 o 
  11   4  11       12.47       33.50     48.64 o 
  12   4  11      493.07      519.12     62.00 o 
  13   4  11       41.60       19.36     73.47 o 
   1   5  11       72.78       48.97     15.03 o 
   2   5  11        6.33      -14.79     14.79 o 
   3   5  11        1.54        2.52     20.04 o 
   4   5  11      455.21      473.57     50.26 o 
   5   5  11      178.56      124.84     26.92 o 
   6   5  11       69.58       89.77     27.58 o 
   7   5  11      336.04      349.45     35.95 o 
   8   5  11      133.92      128.74     33.30 o 
   9   5  11      133.62      131.52     36.57 o 
  10   5  11      156.74      163.46     39.30 o 
  11   5  11      198.47      194.08     47.06 o 
  12   5  11      399.94      495.43     57.69 o 
  13   5  11       35.24       81.90     71.52 o 
   0   6  11     7330.81     7259.61    154.26 o 
   1   6  11      168.89      157.50     22.41 o 
   2   6  11     3136.28     3254.52     83.73 o 
   3   6  11      494.98      479.22     37.11 o 
   4   6  11      598.56      571.98     37.39 o 
   5   6  11       39.15      -11.99     25.07 o 
   6   6  11      149.72      222.96     33.80 o 
   7   6  11      156.78      152.00     33.26 o 
   8   6  11      562.93      647.61     51.11 o 
   9   6  11      396.77      343.04     47.85 o 
  10   6  11      770.76      806.72     75.97 o 
  11   6  11      162.93      204.99     51.68 o 
  12   6  11      154.59      130.07     51.79 o 
   1   7  11       52.84       54.97     31.01 o 
   2   7  11      338.14      376.40     36.91 o 
   3   7  11       53.88       66.83     29.95 o 
   4   7  11      277.24      282.33     55.26 o 
   5   7  11       58.57       57.19     29.61 o 
   6   7  11       46.11        9.52     30.08 o 
   7   7  11      474.00      496.38     91.09 o 
   8   7  11       16.68       52.97     37.96 o 
   9   7  11       72.38       92.42     43.38 o 
  10   7  11        1.73      -24.18     40.15 o 
  11   7  11       34.95       30.56     42.76 o 
   0   8  11     2328.49     2345.22    141.11 o 
   1   8  11      923.59      852.72     54.16 o 
   2   8  11      858.45      960.91     57.80 o 
   3   8  11     1026.35      883.07     61.47 o 
   4   8  11      412.27      453.32     60.52 o 
   5   8  11       36.71       69.67     35.59 o 
   6   8  11      114.05      113.55     55.04 o 
   7   8  11      158.35      192.24     47.18 o 
   8   8  11        0.97       -1.52     81.82 o 
   9   8  11      196.61      256.45     75.75 o 
  10   8  11       75.77       79.19     48.02 o 
   1   9  11        3.96       -3.35     48.88 o 
   2   9  11      402.57      382.61     48.98 o 
   3   9  11       28.07        0.40     41.40 o 
   4   9  11      787.18      848.01     62.38 o 
   5   9  11       14.47       25.08     39.78 o 
   6   9  11      412.28      478.40     57.12 o 
   7   9  11        7.25       22.08     47.40 o 
   8   9  11      217.43      151.07     54.88 o 
   9   9  11       50.99       27.76     52.70 o 
   0  10  11      311.72      290.43     86.30 o 
   1  10  11      435.36      428.65    114.19 o 
   2  10  11      335.00      370.16     69.47 o 
   3  10  11       85.14       84.86     56.19 o 
   4  10  11      223.77      197.40     80.74 o 
   5  10  11       22.96      -67.25     67.25 o 
   6  10  11      125.63      128.89     51.82 o 
   7  10  11       29.13       26.52     50.45 o 
   1  11  11       59.46       85.51     67.57 o 
   2  11  11      121.14      421.46    109.29 o 
   3  11  11        3.37      -70.26     70.26 o 
   4  11  11      269.77      244.11     63.45 o 
   5  11  11        2.04       26.47     62.92 o 
   0   0  12     1741.56     1959.27     84.65 o 
   1   0  12    29232.67    28083.87    502.26 o 
   2   0  12      101.73      118.61     22.17 o 
   3   0  12     3966.88     3659.86     89.03 o 
   4   0  12      540.55      556.34     40.54 o 
   5   0  12     4014.26     4176.59    117.50 o 
   6   0  12      683.45      772.76     75.73 o 
   7   0  12     1686.68     1738.41     75.35 o 
   8   0  12      286.70      310.92     79.32 o 
   9   0  12     2810.20     2948.39    139.70 o 
  10   0  12        7.14      -27.28     51.02 o 
  11   0  12     1081.88     1186.09    131.55 o 
  12   0  12       16.87      101.32     84.68 o 
  13   0  12      783.08      769.97    105.67 o 
  14   0  12        4.04      -14.82    184.58 o 
   1   1  12       73.30       50.95     13.21 o 
   2   1  12       52.60      100.19     18.04 o 
   3   1  12      655.22      769.01     38.13 o 
   4   1  12       54.89       61.03     16.71 o 
   5   1  12      314.41      276.24     22.17 o 
   6   1  12      170.09      149.64     23.99 o 
   7   1  12     2153.12     2162.32    117.26 o 
   8   1  12       91.26       95.10     26.77 o 
   9   1  12       54.52       62.96     31.28 o 
  10   1  12      113.64       90.33     35.45 o 
  11   1  12      214.25      256.82     43.04 o 
  12   1  12       47.78      -31.10     39.70 o 
  13   1  12       21.17       27.73     52.80 o 
  14   1  12       31.72        6.19     67.27 o 
   0   2  12    10711.35    10944.75    211.89 o 
   1   2  12    12469.41    11908.57    149.94 o 
   2   2  12      335.33      297.78     18.68 o 
   3   2  12     3483.36     3403.85     63.42 o 
   4   2  12      337.14      342.82     32.24 o 
   5   2  12     1772.11     1770.40     61.53 o 
   6   2  12      730.06      691.76     36.30 o 
   7   2  12       80.52       68.02     25.53 o 
   8   2  12        9.64       31.86     25.82 o 
   9   2  12      385.11      330.31     48.60 o 
  10   2  12        0.70        7.62     33.40 o 
  11   2  12      114.38      114.06     40.45 o 
  12   2  12       10.01       66.44     47.20 o 
  13   2  12      113.92      172.55     70.94 o 
  14   2  12       59.54       97.60     65.19 o 
   1   3  12     1401.46     1362.70     33.90 o 
   2   3  12      538.99      575.82     33.10 o 
   3   3  12     2909.57     2709.53     55.71 o 
   4   3  12      859.27      834.53     35.45 o 
   5   3  12     6880.50     6805.21    135.52 o 
   6   3  12     2180.96     2180.91     61.06 o 
   7   3  12     1565.25     1603.23     54.80 o 
   8   3  12       53.83       76.71     33.20 o 
   9   3  12      965.86     1063.61     51.12 o 
  10   3  12       98.44       80.42     34.93 o 
  11   3  12        3.95      -37.06     37.06 o 
  12   3  12      220.97      212.34     54.77 o 
  13   3  12        0.33       57.74     52.90 o 
   0   4  12      994.28     1085.20     64.13 o 
   1   4  12     3288.21     3232.11     53.68 o 
   2   4  12      233.33      225.64     21.49 o 
   3   4  12     3125.59     3145.93     70.33 o 
   4   4  12     1153.19     1175.90     49.82 o 
   5   4  12       71.98       76.50     24.19 o 
   6   4  12      250.95      243.62     30.48 o 
   7   4  12       28.35       18.92     26.37 o 
   8   4  12        2.21       20.18     28.73 o 
   9   4  12      117.60      144.97     34.85 o 
  10   4  12       66.65       67.72     34.85 o 
  11   4  12      127.65      104.50     43.30 o 
  12   4  12        4.57       63.87     49.74 o 
  13   4  12      118.46       74.54     64.80 o 
   1   5  12      179.96      157.56     20.67 o 
   2   5  12        7.84       -8.26     22.35 o 
   3   5  12     3230.97     3360.47    105.16 o 
   4   5  12      366.26      388.63     31.59 o 
   5   5  12     2748.97     2778.06     72.84 o 
   6   5  12      230.76      305.43     34.00 o 
   7   5  12     2445.59     2388.70     71.75 o 
   8   5  12      269.36      189.76     36.58 o 
   9   5  12      552.51      555.14     46.46 o 
  10   5  12       50.43       15.43     57.65 o 
  11   5  12       45.48       -6.19     48.91 o 
  12   5  12        8.32       19.18     47.01 o 
   0   6  12      120.74      176.67     37.19 o 
   1   6  12      426.33      436.02     33.00 o 
   2   6  12      451.63      496.25     35.70 o 
   3   6  12      320.80      314.90     35.15 o 
   4   6  12      218.11      233.48     30.72 o 
   5   6  12      955.92      975.37     47.13 o 
   6   6  12      303.07      364.76     37.67 o 
   7   6  12       61.78       33.71     33.95 o 
   8   6  12        1.85        7.61     33.01 o 
   9   6  12      334.10      302.78     59.53 o 
  10   6  12       81.27      153.63     41.90 o 
  11   6  12       11.84      -41.19     44.21 o 
  12   6  12        2.66        4.30     49.68 o 
   1   7  12      208.65      255.95     37.32 o 
   2   7  12      184.79      219.23     31.52 o 
   3   7  12      754.61      768.29     47.98 o 
   4   7  12      385.84      425.20     50.11 o 
   5   7  12     1522.15     1531.30     76.65 o 
   6   7  12       35.30       59.76     32.75 o 
   7   7  12      865.07     1026.40     75.83 o 
   8   7  12      156.70      152.38     42.54 o 
   9   7  12      138.05      118.72     54.96 o 
  10   7  12      126.60      142.41     44.79 o 
  11   7  12       48.02       56.66     45.57 o 
   0   8  12      252.80      344.86     79.13 o 
   1   8  12      158.68      187.23     45.44 o 
   2   8  12      152.95      157.32     40.51 o 
   3   8  12      105.54      185.43     37.83 o 
   4   8  12      205.81      183.72     39.33 o 
   5   8  12       15.68       42.47     35.69 o 
   6   8  12        1.50        5.14     40.96 o 
   7   8  12      282.60      401.18     56.08 o 
   8   8  12      224.78      136.55     50.76 o 
   9   8  12       27.99       20.10     50.46 o 
  10   8  12        1.54       22.63     44.05 o 
   1   9  12       54.67       63.16     52.72 o 
   2   9  12       37.15       73.10     39.54 o 
   3   9  12      738.93      711.25     59.24 o 
   4   9  12       74.61      147.99     46.75 o 
   5   9  12     1120.69     1098.97     71.60 o 
   6   9  12        6.15       11.24     46.37 o 
   7   9  12      397.37      361.41     57.41 o 
   8   9  12       14.23       15.54     75.98 o 
   9   9  12      570.65      401.68    134.83 o 
   0  10  12      225.46      276.73    128.07 o 
   1  10  12      450.18      517.45     73.58 o 
   2  10  12        8.09       63.58     57.12 o 
   3  10  12      344.92      449.53     71.95 o 
   4  10  12       14.48       73.31     53.56 o 
   5  10  12        9.32      -16.64     81.28 o 
   6  10  12        6.91       57.49     50.43 o 
   7  10  12        8.27      178.80     63.76 o 
   1  11  12       16.49      -34.89     62.92 o 
   2  11  12       54.61      141.72     89.74 o 
   3  11  12        3.98       55.12     82.38 o 
   4  11  12       13.27      -35.56     55.19 o 
   1   1  13      476.27      474.77     22.49 o 
   2   1  13     4826.54     4625.87     75.55 o 
   3   1  13     2868.89     2816.45     54.19 o 
   4   1  13     5006.55     4898.60     93.42 o 
   5   1  13     3186.37     3043.44     63.17 o 
   6   1  13     7743.79     7843.82    137.58 o 
   7   1  13      770.93      774.43     45.00 o 
   8   1  13     2174.88     2302.90     76.02 o 
   9   1  13     1722.83     1751.75     94.58 o 
  10   1  13       84.06       73.58     36.32 o 
  11   1  13      148.80      167.32     42.39 o 
  12   1  13      346.90      358.09     59.72 o 
  13   1  13       16.47       78.19     59.13 o 
   0   2  13      267.68      323.32     26.68 o 
   1   2  13      420.39      387.14     20.02 o 
   2   2  13     2266.95     2140.63     49.66 o 
   3   2  13      363.46      363.05     22.69 o 
   4   2  13     1073.59     1090.18     35.49 o 
   5   2  13       67.61      104.11     23.98 o 
   6   2  13      173.35      156.88     26.49 o 
   7   2  13        1.07       -3.30     24.39 o 
   8   2  13      470.98      505.58     38.24 o 
   9   2  13       37.23       23.07     29.05 o 
  10   2  13      900.80     1002.03     57.87 o 
  11   2  13        7.63       11.15     38.82 o 
  12   2  13       17.17      -28.59     42.37 o 
  13   2  13        5.28       23.82     47.18 o 
   1   3  13      104.36       85.54     15.68 o 
   2   3  13     1000.31     1021.92     31.30 o 
   3   3  13     2111.36     2035.26     53.99 o 
   4   3  13      839.74      837.97     36.76 o 
   5   3  13     1464.12     1386.06     57.85 o 
   6   3  13     6873.71     6729.46    137.29 o 
   7   3  13     3511.46     3354.94     82.42 o 
   8   3  13     1929.11     1834.77     95.56 o 
   9   3  13      734.04      655.82     45.38 o 
  10   3  13      210.37      154.72     38.41 o 
  11   3  13      343.87      367.01     49.66 o 
  12   3  13       60.83       72.17     46.13 o 
  13   3  13      132.08      181.16     58.71 o 
   0   4  13     5500.55     5649.70    136.68 o 
   1   4  13     1944.60     1944.21     43.22 o 
   2   4  13     3391.83     3308.24     89.29 o 
   3   4  13     3885.41     3773.23     80.28 o 
   4   4  13      139.76      175.26     25.61 o 
   5   4  13       88.36       61.53     24.54 o 
   6   4  13      523.26      496.01     36.44 o 
   7   4  13      270.04      202.46     37.98 o 
   8   4  13      268.18      291.09     37.15 o 
   9   4  13      109.26      132.84     36.02 o 
  10   4  13       20.24       45.47     36.61 o 
  11   4  13      173.71      101.05     43.47 o 
  12   4  13      363.32      341.75     60.58 o 
  13   4  13      123.00      110.76     69.59 o 
   1   5  13      277.89      310.07     27.12 o 
   2   5  13      528.26      623.89     35.97 o 
   3   5  13      297.00      316.61     33.58 o 
   4   5  13      507.78      461.90     34.15 o 
   5   5  13     3839.86     3579.50     85.08 o 
   6   5  13      387.60      369.97     36.04 o 
   7   5  13      380.29      359.43     38.26 o 
   8   5  13       22.57       41.08     32.30 o 
   9   5  13      217.12      260.00     56.69 o 
  10   5  13       50.68      111.41     43.53 o 
  11   5  13      194.42      187.34     51.64 o 
  12   5  13      149.77       91.07     50.76 o 
   0   6  13     4799.61     4944.06    142.36 o 
   1   6  13     4347.13     4141.07     91.91 o 
   2   6  13     4469.81     4567.78    130.07 o 
   3   6  13      608.41      663.77     43.64 o 
   4   6  13     3515.27     3766.21     97.65 o 
   5   6  13      710.53      637.01     42.67 o 
   6   6  13      221.98      186.05     34.02 o 
   7   6  13      377.63      317.34     39.87 o 
   8   6  13      725.64      727.73     50.65 o 
   9   6  13      100.58       74.18     40.87 o 
  10   6  13      761.79      666.94     60.17 o 
  11   6  13      137.88      219.54     52.92 o 
   1   7  13        7.38       12.02     31.82 o 
   2   7  13       18.98       74.02     30.02 o 
   3   7  13        2.11      -22.87     29.50 o 
   4   7  13      342.49      359.07     42.31 o 
   5   7  13      187.68      156.20     37.87 o 
   6   7  13        8.76       46.87     36.61 o 
   7   7  13      112.02       67.39     36.50 o 
   8   7  13       34.58        0.19     38.62 o 
   9   7  13       11.50      -31.21     41.29 o 
  10   7  13        6.41       -3.31     45.13 o 
  11   7  13       14.76      -30.54     72.09 o 
   0   8  13     1833.65     1657.94    127.54 o 
   1   8  13     1225.90     1049.64     76.46 o 
   2   8  13     1589.33     1647.26     74.17 o 
   3   8  13      511.96      536.22     54.61 o 
   4   8  13      399.44      437.11     47.72 o 
   5   8  13       51.94       69.36     37.80 o 
   6   8  13        0.92       36.98     42.56 o 
   7   8  13       10.14      -22.72     43.65 o 
   8   8  13       16.46      -45.58     45.58 o 
   9   8  13      118.38      140.01     54.42 o 
  10   8  13       42.58       87.29     62.27 o 
   1   9  13       16.58      -20.82     51.89 o 
   2   9  13       65.76      121.50     57.40 o 
   3   9  13        1.02      -25.35     39.10 o 
   4   9  13      582.91      695.50     67.53 o 
   5   9  13       14.77       19.61     56.77 o 
   6   9  13      191.47      188.80     52.47 o 
   7   9  13       63.47       62.26     49.74 o 
   8   9  13       96.40      114.06     52.80 o 
   0  10  13      482.63      839.34    232.77 o 
   1  10  13      378.60      298.09    110.00 o 
   2  10  13      613.93      691.40     81.86 o 
   3  10  13      306.67      445.45     74.58 o 
   4  10  13       33.55       29.84     53.54 o 
   5  10  13      211.82      165.12     62.10 o 
   6  10  13       23.29       29.70     62.79 o 
   1  11  13        0.47       45.14     66.00 o 
   2  11  13       11.00        8.55     76.27 o 
   3  11  13       27.42      162.04     85.12 o 
   0   0  14     6498.47     6981.88    210.13 o 
   1   0  14     3563.24     3394.44    127.87 o 
   2   0  14     9637.74     9534.77    193.30 o 
   3   0  14     1410.16     1376.59     67.03 o 
   4   0  14     2408.58     2241.33     69.37 o 
   5   0  14      464.96      410.21     42.19 o 
   6   0  14      547.55      462.33     46.45 o 
   7   0  14      111.80      105.69     49.18 o 
   8   0  14      516.76      516.61     69.89 o 
   9   0  14        9.84      -15.52     56.45 o 
  10   0  14      362.69      443.21     77.88 o 
  11   0  14      351.15      314.31     78.85 o 
  12   0  14      228.16      203.59    151.53 o 
  13   0  14       50.63       91.44    135.31 o 
   1   1  14       53.90       33.14     14.83 o 
   2   1  14      991.81      956.24     35.37 o 
   3   1  14     1235.40     1259.05     51.71 o 
   4   1  14      757.95      879.66     36.99 o 
   5   1  14        5.01       18.78     22.66 o 
   6   1  14      741.44      755.71     43.95 o 
   7   1  14        6.96      -21.81     24.22 o 
   8   1  14      475.30      496.49     52.13 o 
   9   1  14        0.82       18.30     38.38 o 
  10   1  14       10.35        2.52     42.08 o 
  11   1  14        7.93       34.28     46.84 o 
  12   1  14       25.54       -1.87     52.64 o 
  13   1  14       53.71       52.74     57.99 o 
   0   2  14    11198.40    10581.49    254.43 o 
   1   2  14     1102.77     1025.56     36.32 o 
   2   2  14     7194.93     7402.17    119.37 o 
   3   2  14      835.77      849.98     30.42 o 
   4   2  14      945.59      967.18     39.33 o 
   5   2  14       36.69       71.02     23.20 o 
   6   2  14      242.93      275.78     30.11 o 
   7   2  14      241.25      249.73     31.77 o 
   8   2  14        3.37      -28.62     31.25 o 
   9   2  14      499.94      523.60     42.58 o 
  10   2  14      361.18      313.95     44.97 o 
  11   2  14      159.38      216.40     46.61 o 
  12   2  14      249.31      174.80     48.94 o 
  13   2  14       41.60       38.68     49.28 o 
   1   3  14        3.98       30.76     14.97 o 
   2   3  14        6.02       23.72     15.49 o 
   3   3  14      812.17      791.44     57.92 o 
   4   3  14      299.36      360.78     29.11 o 
   5   3  14     1334.76     1389.31     50.83 o 
   6   3  14       46.76       50.08     25.61 o 
   7   3  14       83.01      135.97     30.56 o 
   8   3  14       26.58       71.29     30.71 o 
   9   3  14      451.45      411.73     42.21 o 
  10   3  14        2.91      -37.23     37.23 o 
  11   3  14        0.31       -5.00     43.69 o 
  12   3  14       16.77      -20.59     46.55 o 
  13   3  14       54.32       17.16     56.62 o 
   0   4  14      130.81       96.63     25.41 o 
   1   4  14     1328.87     1301.24     36.65 o 
   2   4  14     1365.07     1370.69     65.00 o 
   3   4  14     1627.67     1526.68     49.39 o 
   4   4  14     1782.73     1778.09     54.64 o 
   5   4  14       89.02       62.99     25.58 o 
   6   4  14      204.08      205.21     37.45 o 
   7   4  14      208.15      153.40     32.61 o 
   8   4  14       66.33       41.38     32.18 o 
   9   4  14        8.08       -6.36     34.12 o 
  10   4  14       15.61       17.45     36.16 o 
  11   4  14       40.69       77.94     41.33 o 
  12   4  14       52.85       46.54     51.15 o 
   1   5  14      159.10      211.39     24.21 o 
   2   5  14     2208.56     2176.50     63.64 o 
   3   5  14     1275.54     1351.82     55.42 o 
   4   5  14      944.81     1031.97     45.06 o 
   5   5  14     2060.03     2067.47     64.33 o 
   6   5  14     1650.15     1650.07     75.91 o 
   7   5  14     1078.04     1071.58     52.11 o 
   8   5  14      836.14      900.00     51.60 o 
   9   5  14      306.84      372.53     43.63 o 
  10   5  14      293.87      248.73     47.79 o 
  11   5  14        2.70       69.76     46.15 o 
  12   5  14        1.80        5.25     54.24 o 
   0   6  14      484.24      684.47     61.53 o 
   1   6  14      269.69      305.56     32.06 o 
   2   6  14      651.97      633.12     47.89 o 
   3   6  14      330.24      273.33     34.39 o 
   4   6  14       78.30       85.21     31.72 o 
   5   6  14       43.64       60.60     33.51 o 
   6   6  14       18.55      -26.58     30.33 o 
   7   6  14        8.80       38.56     32.86 o 
   8   6  14       23.66       87.58     37.72 o 
   9   6  14       56.45       55.11     43.16 o 
  10   6  14       27.81      -42.38     43.23 o 
  11   6  14        0.11      -47.14     47.14 o 
   1   7  14      262.46      255.89     41.56 o 
   2   7  14      965.24      913.33     56.80 o 
   3   7  14      615.24      644.06     45.03 o 
   4   7  14      570.93      549.60     47.79 o 
   5   7  14      501.70      598.05     50.36 o 
   6   7  14      652.94      611.08     52.15 o 
   7   7  14      848.46      894.22     59.19 o 
   8   7  14     1130.96     1247.58     87.15 o 
   9   7  14       18.42       -9.11     43.62 o 
  10   7  14      163.12      112.23     51.68 o 
   0   8  14      441.37      521.23     95.51 o 
   1   8  14      582.02      729.33     71.93 o 
   2   8  14       17.34       52.42     38.42 o 
   3   8  14      160.97      125.79     41.48 o 
   4   8  14      116.01      116.89     41.07 o 
   5   8  14        1.89       14.11     39.14 o 
   6   8  14       68.12       24.16     57.13 o 
   7   8  14       49.41      137.19     50.20 o 
   8   8  14       50.62       20.82     49.93 o 
   9   8  14       66.81       15.52     52.51 o 
   1   9  14        0.32       54.11     54.17 o 
   2   9  14       38.89       -5.69     54.88 o 
   3   9  14       24.99       79.21     63.31 o 
   4   9  14      348.86      408.10     56.79 o 
   5   9  14       43.76      112.20     57.95 o 
   6   9  14      551.15      486.61     61.85 o 
   7   9  14       19.18       59.11     51.56 o 
   8   9  14      216.82       69.78     61.40 o 
   0  10  14      364.91      350.93    104.43 o 
   1  10  14      566.98      585.43    106.17 o 
   2  10  14       35.33      124.76     66.85 o 
   3  10  14      138.94      128.15     65.98 o 
   4  10  14        4.72       82.99     56.58 o 
   5  10  14        3.93       80.84     62.72 o 
   6  10  14       41.83       17.84     70.58 o 
   1  11  14        6.95       59.12     70.24 o 
   2  11  14       43.86       44.34     81.83 o 
   1   1  15     1032.04     1115.87     44.48 o 
   2   1  15     1145.77     1029.30     36.64 o 
   3   1  15      572.12      558.96     29.48 o 
   4   1  15     3916.57     3826.16     76.51 o 
   5   1  15     2997.96     2802.73     88.54 o 
   6   1  15     1289.35     1230.16     53.59 o 
   7   1  15     3163.02     3014.65     87.99 o 
   8   1  15      518.88      609.38     78.29 o 
   9   1  15      773.16      864.05     63.65 o 
  10   1  15       98.51      147.94     50.79 o 
  11   1  15      186.22      218.80     55.71 o 
  12   1  15        4.58      -48.42     49.93 o 
  13   1  15        4.00       15.91     60.12 o 
   0   2  15     2345.77     2114.85    114.13 o 
   1   2  15     2707.89     2634.87     67.69 o 
   2   2  15      434.46      496.06     40.79 o 
   3   2  15      905.34      866.05     45.17 o 
   4   2  15      316.01      307.61     29.02 o 
   5   2  15      196.04      185.18     28.17 o 
   6   2  15      187.97      216.15     30.45 o 
   7   2  15       92.74       46.07     28.93 o 
   8   2  15        2.93       -9.97     28.89 o 
   9   2  15        2.33        9.77     33.59 o 
  10   2  15      496.28      553.21     53.21 o 
  11   2  15        7.43      -23.53     41.51 o 
  12   2  15        1.19       40.01     46.46 o 
  13   2  15      114.25       30.19     65.31 o 
   1   3  15        3.11      -21.56     21.56 o 
   2   3  15       63.69       75.15     18.35 o 
   3   3  15     3102.90     3098.13     67.19 o 
   4   3  15      697.33      818.34     39.02 o 
   5   3  15       46.30       31.46     24.86 o 
   6   3  15      478.70      399.65     35.92 o 
   7   3  15      232.02      295.78     35.85 o 
   8   3  15      476.50      567.76     42.72 o 
   9   3  15      270.56      324.74     41.14 o 
  10   3  15      309.78      395.84     49.76 o 
  11   3  15      114.51      154.53     46.68 o 
  12   3  15       35.91        1.62     46.80 o 
   0   4  15     9381.94     8877.83    182.27 o 
   1   4  15     1492.84     1445.25     45.31 o 
   2   4  15     4525.94     4551.95    120.33 o 
   3   4  15     3543.78     3485.13     81.83 o 
   4   4  15       48.47       61.21     24.91 o 
   5   4  15      908.44      864.95     43.24 o 
   6   4  15        4.38      -26.94     26.94 o 
   7   4  15        0.75      -29.63     29.63 o 
   8   4  15      171.63      137.27     35.44 o 
   9   4  15      410.59      535.92     47.53 o 
  10   4  15       94.28      133.53     41.54 o 
  11   4  15      107.24      125.19     47.01 o 
  12   4  15      325.33      393.42     69.96 o 
   1   5  15      234.64      191.87     29.14 o 
   2   5  15       47.30       81.92     32.67 o 
   3   5  15      274.97      252.52     50.04 o 
   4   5  15     1784.60     1834.02     73.37 o 
   5   5  15     2042.11     1822.65     61.86 o 
   6   5  15       74.21       97.23     34.16 o 
   7   5  15      160.74      128.98     36.69 o 
   8   5  15      124.32       59.91     35.08 o 
   9   5  15      305.59      368.07     44.89 o 
  10   5  15      214.24      218.09     44.68 o 
  11   5  15       65.99       24.27     47.40 o 
  12   5  15       20.90      370.20    167.04 o 
   0   6  15      876.09      954.67     82.12 o 
   1   6  15     2184.69     2026.71     74.46 o 
   2   6  15       34.99       65.90     35.32 o 
   3   6  15       65.49       27.98     28.93 o 
   4   6  15      570.59      674.86     48.25 o 
   5   6  15       47.11       94.50     34.78 o 
   6   6  15        4.52      -32.71     32.71 o 
   7   6  15        0.27       17.00     39.51 o 
   8   6  15      154.45      119.57     39.12 o 
   9   6  15       24.34       34.67     40.21 o 
  10   6  15      265.80      382.00     55.35 o 
  11   6  15       20.87      -20.57     48.94 o 
   1   7  15       46.44       75.65     37.32 o 
   2   7  15      512.82      421.99     48.00 o 
   3   7  15       82.05       38.96     32.51 o 
   4   7  15      284.45      254.81     48.11 o 
   5   7  15      202.78      240.93     41.42 o 
   6   7  15       25.43       41.33     55.44 o 
   7   7  15        0.13        5.17     40.04 o 
   8   7  15        1.13       71.17     48.44 o 
   9   7  15        9.95       64.74     47.81 o 
  10   7  15        3.24       34.64     49.59 o 
   0   8  15      832.43      887.42    111.53 o 
   1   8  15     1104.13     1139.79     85.03 o 
   2   8  15      800.76     1038.89     82.75 o 
   3   8  15      927.57      884.08     63.07 o 
   4   8  15      155.54      215.05     59.68 o 
   5   8  15      223.19      218.90     44.77 o 
   6   8  15        6.77       11.24     40.97 o 
   7   8  15        9.88       -6.76     46.20 o 
   8   8  15      135.28       93.20     52.22 o 
   9   8  15       20.49       33.71     53.24 o 
   1   9  15        1.13      -37.32     54.56 o 
   2   9  15      106.62      134.75     65.01 o 
   3   9  15       48.21       97.43     46.59 o 
   4   9  15      142.63      159.12     51.00 o 
   5   9  15      130.56      116.95     54.57 o 
   6   9  15       14.94       -7.44     50.27 o 
   7   9  15       22.42       35.78     52.06 o 
   0  10  15       27.12       70.20     91.05 o 
   1  10  15      152.36      205.14     71.13 o 
   2  10  15       12.19      -82.07     82.07 o 
   3  10  15      241.82      236.64     74.47 o 
   4  10  15        7.71      -21.26     74.98 o 
   5  10  15       59.93      107.96     72.70 o 
   0   0  16    15593.48    15900.37    428.92 o 
   1   0  16      766.73      718.02     54.21 o 
   2   0  16    12149.56    11645.31    265.92 o 
   3   0  16     1370.87     1337.73     94.41 o 
   4   0  16     2716.35     2804.38    101.59 o 
   5   0  16      139.03      155.45     39.90 o 
   6   0  16      226.51      240.78     60.00 o 
   7   0  16      732.42      716.04     78.37 o 
   8   0  16      387.22      300.76     81.24 o 
   9   0  16       31.77      139.89     68.27 o 
  10   0  16      229.50      167.31    121.80 o 
  11   0  16      185.22      281.29     88.66 o 
  12   0  16      473.05      458.67    162.04 o 
  13   0  16      105.13       48.19    116.92 o 
   1   1  16      327.44      284.35     22.61 o 
   2   1  16        1.59       -0.48     18.34 o 
   3   1  16      490.07      453.49     46.33 o 
   4   1  16      156.23      149.78     24.48 o 
   5   1  16      287.14      312.75     39.99 o 
   6   1  16        5.63       27.46     30.19 o 
   7   1  16      312.82      261.34     40.26 o 
   8   1  16      114.83       67.17     42.38 o 
   9   1  16       10.49       -9.36     43.01 o 
  10   1  16       44.52       27.78     49.01 o 
  11   1  16       18.71       92.03     52.97 o 
  12   1  16        8.54       96.52     57.99 o 
  13   1  16        1.53      -59.17     81.29 o 
   0   2  16     9189.66     8660.60    213.54 o 
   1   2  16     4870.32     4542.33     85.00 o 
   2   2  16     2927.91     2853.73     63.72 o 
   3   2  16     2247.98     2119.65     64.80 o 
   4   2  16     2800.18     2988.94     83.01 o 
   5   2  16      176.01      169.65     28.98 o 
   6   2  16      679.06      688.27     57.71 o 
   7   2  16       48.28       50.14     29.90 o 
   8   2  16      331.88      332.21     40.35 o 
   9   2  16      612.56      638.27     53.10 o 
  10   2  16      318.91      350.04     50.48 o 
  11   2  16       84.63       80.02     54.91 o 
  12   2  16      112.78      100.34     78.19 o 
   1   3  16      137.79       89.10     30.82 o 
   2   3  16       14.00        0.66     22.54 o 
   3   3  16      572.60      506.99     38.75 o 
   4   3  16     5472.67     5475.60    108.52 o 
   5   3  16      200.40      241.34     30.83 o 
   6   3  16     2615.57     2663.06     81.06 o 
   7   3  16      391.05      404.26     38.26 o 
   8   3  16      515.12      497.91     43.60 o 
   9   3  16        8.15      -25.22     33.26 o 
  10   3  16      231.07      207.06     46.52 o 
  11   3  16        0.22       20.02     42.89 o 
  12   3  16       30.91       79.00     51.33 o 
   0   4  16     4963.36     4737.48    155.90 o 
   1   4  16      256.09      328.97     31.28 o 
   2   4  16     3795.05     3737.27     86.33 o 
   3   4  16      422.20      411.10     35.99 o 
   4   4  16     2323.38     2465.95     68.04 o 
   5   4  16      310.23      320.88     36.39 o 
   6   4  16      211.42      155.71     33.02 o 
   7   4  16       16.04       18.15     31.05 o 
   8   4  16        0.61       66.20     34.91 o 
   9   4  16        8.48        7.72     35.52 o 
  10   4  16       13.49       30.26     39.47 o 
  11   4  16       70.77       76.41     47.78 o 
  12   4  16       63.86       98.71     78.21 o 
   1   5  16      374.73      395.61     36.22 o 
   2   5  16      588.34      553.38     38.56 o 
   3   5  16      194.15      179.39     31.46 o 
   4   5  16     1350.26     1364.23     59.51 o 
   5   5  16      774.00      766.03     50.12 o 
   6   5  16     2540.90     2740.24    100.11 o 
   7   5  16      152.95      111.83     35.30 o 
   8   5  16      458.05      473.61     46.38 o 
   9   5  16       17.33        4.77     37.73 o 
  10   5  16      201.31      199.68     47.24 o 
  11   5  16       43.02       77.60     50.73 o 
   0   6  16      625.38      610.45    141.78 o 
   1   6  16       14.61       64.33     34.53 o 
   2   6  16      831.74      773.79     45.85 o 
   3   6  16        0.44       19.21     34.25 o 
   4   6  16       25.82      -14.11     30.10 o 
   5   6  16        9.76       69.58     46.75 o 
   6   6  16      267.85      208.51     41.30 o 
   7   6  16       43.23        4.62     38.71 o 
   8   6  16       27.11       69.46     38.13 o 
   9   6  16        3.22      -17.38     40.79 o 
  10   6  16        3.02      -52.61     52.61 o 
   1   7  16        5.47       83.64     51.19 o 
   2   7  16      818.92      873.09     59.64 o 
   3   7  16      535.08      664.15     82.07 o 
   4   7  16      810.22      791.67     64.88 o 
   5   7  16      337.26      356.66     47.41 o 
   6   7  16      856.66      874.65     74.66 o 
   7   7  16      537.22      498.86     54.48 o 
   8   7  16     1070.93      921.81     65.36 o 
   9   7  16        8.39       -4.55     51.43 o 
   0   8  16      203.68      238.92     90.47 o 
   1   8  16      123.84      112.16     59.69 o 
   2   8  16      265.87      282.22     64.82 o 
   3   8  16        4.41       80.91     44.08 o 
   4   8  16        9.65       37.68     48.03 o 
   5   8  16        0.41       31.08     40.07 o 
   6   8  16      170.30      176.04     48.33 o 
   7   8  16       10.84        3.84     48.72 o 
   8   8  16       68.43       71.27     83.70 o 
   1   9  16       51.65      145.83     65.75 o 
   2   9  16      139.47      108.47     63.66 o 
   3   9  16        8.82      -16.07     58.53 o 
   4   9  16      717.68      697.67     65.65 o 
   5   9  16      156.65      148.42     51.73 o 
   6   9  16      465.44      411.91     74.28 o 
   7   9  16       33.43       85.93     61.35 o 
   0  10  16      139.65      214.71     98.00 o 
   1  10  16      208.82      179.61     75.47 o 
   2  10  16       44.87      127.17     72.34 o 
   3  10  16       19.79       32.50     66.67 o 
   4  10  16       39.88       -4.95     71.25 o 
   1   1  17      874.99      825.04     34.96 o 
   2   1  17       53.14       85.59     22.12 o 
   3   1  17     1178.63     1163.34     54.45 o 
   4   1  17      181.22      117.12     25.12 o 
   5   1  17     2946.05     2872.44     84.06 o 
   6   1  17      353.03      362.96     41.48 o 
   7   1  17     3056.20     3172.82    105.97 o 
   8   1  17        7.35       49.13     43.02 o 
   9   1  17      874.11      971.30     72.05 o 
  10   1  17       36.77      -15.31     47.24 o 
  11   1  17      152.01      187.56     60.58 o 
  12   1  17       19.04      -56.44     56.44 o 
   0   2  17     1798.32     1791.04     78.41 o 
   1   2  17     1030.52     1004.15     42.87 o 
   2   2  17        2.31        8.99     19.97 o 
   3   2  17      112.90      111.66     29.89 o 
   4   2  17        2.12       -5.01     23.81 o 
   5   2  17      222.75      212.41     37.76 o 
   6   2  17      120.12      133.65     36.96 o 
   7   2  17      103.65      103.04     36.78 o 
   8   2  17        5.11       66.29     44.64 o 
   9   2  17       53.87       57.42     48.34 o 
  10   2  17       68.98       98.92     55.24 o 
  11   2  17       56.92       79.96     57.41 o 
  12   2  17       20.41      -12.76     58.69 o 
   1   3  17      550.06      475.84     35.04 o 
   2   3  17      206.68      238.95     38.98 o 
   3   3  17     5032.31     5076.16    105.90 o 
   4   3  17       67.79       73.81     25.22 o 
   5   3  17     1710.78     1628.89     57.70 o 
   6   3  17        3.27       11.51     29.14 o 
   7   3  17     1141.78     1149.22     54.42 o 
   8   3  17        0.58       -5.83     33.66 o 
   9   3  17      743.90      785.91     53.06 o 
  10   3  17       86.31       74.58     45.24 o 
  11   3  17      164.32      254.87     53.48 o 
  12   3  17        9.08      -12.00     49.48 o 
   0   4  17      814.95      754.19     59.87 o 
   1   4  17      410.46      496.95     43.30 o 
   2   4  17      851.08      782.98     42.53 o 
   3   4  17     2502.58     2621.14     72.46 o 
   4   4  17       34.03       52.01     28.95 o 
   5   4  17      113.38      153.98     32.24 o 
   6   4  17        4.82      -28.98     28.98 o 
   7   4  17        9.99       -4.58     31.72 o 
   8   4  17      371.75      365.13     43.16 o 
   9   4  17      212.19      161.76     41.18 o 
  10   4  17       51.46       21.23     42.10 o 
  11   4  17      361.15      396.17     68.71 o 
   1   5  17      324.22      335.68     35.42 o 
   2   5  17       55.85       35.62     30.72 o 
   3   5  17      413.11      474.60     39.97 o 
   4   5  17      540.22      498.87     45.20 o 
   5   5  17      512.42      489.91     45.50 o 
   6   5  17       48.94        7.01     35.34 o 
   7   5  17      236.88      268.22     41.13 o 
   8   5  17        0.01       -6.40     36.54 o 
   9   5  17       36.46       67.48     40.46 o 
  10   5  17        5.18       -6.65     42.25 o 
  11   5  17       21.11       61.64     50.17 o 
   0   6  17      357.16      494.45    157.96 o 
   1   6  17     7909.26     7968.13    191.91 o 
   2   6  17       21.39       -6.06     34.64 o 
   3   6  17     1463.91     1454.29     60.28 o 
   4   6  17      137.46      101.78     34.64 o 
   5   6  17      272.93      240.80     41.83 o 
   6   6  17      172.88      193.53     42.38 o 
   7   6  17        2.49       20.21     70.87 o 
   8   6  17        1.84      -38.81     38.81 o 
   9   6  17      174.51      177.47     45.10 o 
  10   6  17        4.54       26.11     47.89 o 
   1   7  17      176.74      183.01     59.05 o 
   2   7  17        1.83       24.05     39.53 o 
   3   7  17       18.11      -24.56     39.61 o 
   4   7  17      232.07      250.85     45.18 o 
   5   7  17       41.00       19.18     38.81 o 
   6   7  17      284.25      236.22     47.60 o 
   7   7  17        5.10      -41.31     41.31 o 
   8   7  17        9.85      -43.24     43.24 o 
   9   7  17       14.16      -47.40     47.40 o 
   0   8  17      125.27      117.73    140.34 o 
   1   8  17      706.36      696.39     80.32 o 
   2   8  17        1.11       -7.74     56.51 o 
   3   8  17      834.55     1020.96     68.46 o 
   4   8  17        0.14      -42.80     42.80 o 
   5   8  17      399.61      496.33     59.65 o 
   6   8  17        8.41       -0.02     42.39 o 
   7   8  17        1.53      -27.78     44.70 o 
   8   8  17       25.29       16.29     52.21 o 
   1   9  17       68.15       94.41     67.15 o 
   2   9  17      123.51      175.80     70.44 o 
   3   9  17      171.86      157.09     82.81 o 
   4   9  17       52.28       90.53     51.90 o 
   5   9  17      355.60      482.75     94.63 o 
   6   9  17       59.89        6.85     57.63 o 
   0  10  17        4.53      -94.54     94.54 o 
   1  10  17      256.60      391.10     83.33 o 
   2  10  17       14.91       56.62     71.84 o 
   3  10  17      314.53      417.43     83.97 o 
   0   0  18     2068.88     2205.26    198.72 o 
   1   0  18       95.85      104.79     29.19 o 
   2   0  18     5225.19     5432.28    156.34 o 
   3   0  18      319.62      301.62     46.00 o 
   4   0  18      366.25      435.19     50.27 o 
   5   0  18      187.37      185.00     49.57 o 
   6   0  18        8.87       10.18     51.38 o 
   7   0  18      629.42      570.47     81.43 o 
   8   0  18      442.98      345.02    126.32 o 
   9   0  18      147.23       61.31     72.12 o 
  10   0  18      187.55      248.17     88.02 o 
  11   0  18       41.98       63.82     80.20 o 
  12   0  18      340.68      527.93    111.35 o 
   1   1  18        5.82        9.42     20.10 o 
   2   1  18      118.83      121.97     24.01 o 
   3   1  18       12.70       35.60     22.50 o 
   4   1  18        5.19       25.80     29.70 o 
   5   1  18      204.44      187.81     35.98 o 
   6   1  18        4.56        8.45     34.71 o 
   7   1  18      154.75      112.26     44.27 o 
   8   1  18      201.71      196.20     76.04 o 
   9   1  18        0.33        2.25     47.53 o 
  10   1  18        0.41       30.91     68.56 o 
  11   1  18       21.00      -52.87     56.62 o 
  12   1  18       30.03       37.37     62.17 o 
   0   2  18     8955.91     8372.93    212.11 o 
   1   2  18       47.56       49.66     25.75 o 
   2   2  18     1990.81     2165.27    123.34 o 
   3   2  18      308.12      329.13     32.73 o 
   4   2  18     1337.23     1272.09     60.18 o 
   5   2  18       53.70       37.98     30.25 o 
   6   2  18      260.83      196.96     39.05 o 
   7   2  18       14.05       34.36     37.58 o 
   8   2  18       92.13      167.69     51.20 o 
   9   2  18      147.35      171.91     55.48 o 
  10   2  18      220.68      232.86     59.45 o 
  11   2  18        0.97       45.83     58.52 o 
  12   2  18       59.17       65.53     75.60 o 
   1   3  18      308.89      273.78     32.62 o 
   2   3  18      814.40      819.93     51.37 o 
   3   3  18      515.67      442.15     52.48 o 
   4   3  18     1375.50     1398.01     55.92 o 
   5   3  18       71.27       63.80     28.24 o 
   6   3  18     1129.74     1188.68     54.28 o 
   7   3  18       20.92       49.51     32.81 o 
   8   3  18      445.38      517.79     46.26 o 
   9   3  18       35.72       72.63     43.13 o 
  10   3  18      135.29      111.84     49.46 o 
  11   3  18        0.98      -35.16     48.89 o 
   0   4  18      197.74      215.21     46.54 o 
   1   4  18     1207.16     1191.57     84.84 o 
   2   4  18     1708.56     1760.55     60.45 o 
   3   4  18       41.57       28.11     29.19 o 
   4   4  18      356.46      331.66     37.15 o 
   5   4  18      299.68      284.08     39.15 o 
   6   4  18        3.19       25.45     31.63 o 
   7   4  18        7.81        0.18     33.20 o 
   8   4  18        1.68       39.48     37.14 o 
   9   4  18        8.56       66.51     39.88 o 
  10   4  18       28.58      -44.14     44.14 o 
  11   4  18       74.42       26.51     58.87 o 
   1   5  18       67.42        5.40     33.20 o 
   2   5  18     1058.01     1020.08     50.61 o 
   3   5  18      130.76      143.89     34.00 o 
   4   5  18      764.24      839.77     50.09 o 
   5   5  18      494.29      499.52     50.51 o 
   6   5  18      994.75     1052.58     73.55 o 
   7   5  18        7.90      -37.75     37.75 o 
   8   5  18      676.83      753.50     54.80 o 
   9   5  18       93.24       85.39     41.88 o 
  10   5  18      124.61      127.61     46.64 o 
   0   6  18       36.65      126.42     74.17 o 
   1   6  18       59.40       24.75     57.31 o 
   2   6  18      473.86      474.23     50.32 o 
   3   6  18       56.91      114.21     35.92 o 
   4   6  18      410.16      401.88     43.80 o 
   5   6  18        4.56      -21.88     34.84 o 
   6   6  18       27.72       34.44     38.91 o 
   7   6  18        8.97      -24.94     39.03 o 
   8   6  18      133.00      132.78     47.63 o 
   9   6  18        0.08      -44.37     44.37 o 
  10   6  18       12.34       61.31    130.95 o 
   1   7  18      494.05      421.30     67.79 o 
   2   7  18      429.43      442.59     53.76 o 
   3   7  18       36.32       21.79     42.04 o 
   4   7  18      568.40      646.82     66.60 o 
   5   7  18       37.40      112.78     41.38 o 
   6   7  18      566.52      558.78     59.32 o 
   7   7  18       14.72       60.32     46.94 o 
   8   7  18      415.55      393.90     55.60 o 
   9   7  18       13.18       23.47     84.50 o 
   0   8  18      189.01      275.11    133.67 o 
   1   8  18      341.17      402.20     73.31 o 
   2   8  18      342.94      387.19     71.90 o 
   3   8  18       46.92       57.02     60.39 o 
   4   8  18       14.97        4.72     44.88 o 
   5   8  18        0.23       33.38     48.85 o 
   6   8  18       30.85       -2.91     41.87 o 
   7   8  18        1.10        9.85     46.97 o 
   1   9  18       21.48       95.73     69.26 o 
   2   9  18        6.53       24.51     70.67 o 
   3   9  18       13.74        1.17     70.67 o 
   4   9  18      240.48      263.85     76.20 o 
   5   9  18       22.21      112.06     55.02 o 
   0  10  18      348.69      476.25    165.48 o 
   1  10  18       73.07      135.26     87.67 o 
   2  10  18      108.60      -40.60    151.69 o 
   1   1  19      119.89      159.56     39.86 o 
   2   1  19       52.55       36.32     23.70 o 
   3   1  19     2840.00     2797.89    104.82 o 
   4   1  19       46.88       55.03     31.67 o 
   5   1  19     4761.60     4537.35    139.31 o 
   6   1  19        4.65       -8.98     34.69 o 
   7   1  19     1991.29     1888.45     86.18 o 
   8   1  19       13.29       -2.34     45.09 o 
   9   1  19      897.60     1083.67     78.48 o 
  10   1  19       11.46       -3.39     54.48 o 
  11   1  19      188.69       58.58     60.65 o 
  12   1  19       17.04       11.03    126.12 o 
   0   2  19     2592.63     2494.53     99.15 o 
   1   2  19     3068.75     3289.31     81.23 o 
   2   2  19      489.39      512.04     39.12 o 
   3   2  19      727.78      672.16     41.83 o 
   4   2  19      487.02      486.53     39.58 o 
   5   2  19      200.71      156.94     55.02 o 
   6   2  19       79.63       50.36     37.12 o 
   7   2  19        2.41       28.17     39.76 o 
   8   2  19       24.75       -5.61     45.40 o 
   9   2  19      120.26      154.64     54.76 o 
  10   2  19        1.51       10.14     55.20 o 
  11   2  19       70.86       53.71     63.38 o 
   1   3  19      150.58      137.68     36.00 o 
   2   3  19      642.17      589.69     47.14 o 
   3   3  19     1020.64      977.76     72.23 o 
   4   3  19       97.50      112.36     37.24 o 
   5   3  19     1275.28     1215.06     74.64 o 
   6   3  19      140.14      131.75     36.63 o 
   7   3  19     1050.85     1172.28     91.51 o 
   8   3  19       25.85       71.31     42.50 o 
   9   3  19      400.88      441.38     63.36 o 
  10   3  19       20.87       40.73     58.79 o 
  11   3  19       24.05      -44.50     59.28 o 
   0   4  19      497.33      629.66     94.11 o 
   1   4  19     2092.12     2049.41     77.55 o 
   2   4  19        0.21      -25.05     33.08 o 
   3   4  19     2447.69     2538.28     87.02 o 
   4   4  19       57.34       53.06     32.14 o 
   5   4  19      379.82      377.89     51.82 o 
   6   4  19      159.90      154.68     46.22 o 
   7   4  19      200.40      249.42     42.67 o 
   8   4  19       71.70      103.61     40.70 o 
   9   4  19      123.51       81.05     42.73 o 
  10   4  19       88.49      107.60     86.42 o 
  11   4  19      230.46      380.15    110.82 o 
   1   5  19        0.89      -24.12     60.71 o 
   2   5  19      392.81      367.69     39.50 o 
   3   5  19      286.78      242.88     42.28 o 
   4   5  19      331.03      293.29     39.87 o 
   5   5  19      341.28      329.43     42.52 o 
   6   5  19        8.67       10.67     38.85 o 
   7   5  19      241.36      194.30     45.97 o 
   8   5  19        6.22      -40.45     40.45 o 
   9   5  19      238.94      254.77     49.05 o 
  10   5  19       10.20       -2.55     47.48 o 
   0   6  19      585.93      484.24     95.72 o 
   1   6  19     2420.72     2527.42    130.98 o 
   2   6  19       56.11       99.15     40.73 o 
   3   6  19      359.45      447.05     47.95 o 
   4   6  19       59.10      -38.63     49.20 o 
   5   6  19       61.74       -1.32     36.04 o 
   6   6  19      295.50      299.34     52.32 o 
   7   6  19        0.36       13.06     41.99 o 
   8   6  19       11.94      -15.64     43.48 o 
   9   6  19      320.96      347.58     65.54 o 
   1   7  19       34.29        4.46     56.24 o 
   2   7  19        0.68       24.68     56.62 o 
   3   7  19        0.96       10.89     43.24 o 
   4   7  19       10.32       12.90     44.57 o 
   5   7  19        2.10       -2.03     39.08 o 
   6   7  19       64.61      111.13     43.76 o 
   7   7  19       13.12      -43.71     43.71 o 
   8   7  19       67.75       74.72     50.69 o 
   0   8  19      200.46      184.04    112.93 o 
   1   8  19     1167.75     1099.78     95.20 o 
   2   8  19        2.40       -0.90     62.81 o 
   3   8  19      530.37      626.31     83.48 o 
   4   8  19       89.46       31.48     49.88 o 
   5   8  19      210.49      224.45     56.78 o 
   6   8  19        1.88      -42.79     49.09 o 
   7   8  19       12.46       79.12    150.17 o 
   1   9  19      133.63      202.38     75.22 o 
   2   9  19      249.71      263.37     78.53 o 
   3   9  19       44.94       16.56     68.81 o 
   4   9  19        1.28       46.82     71.16 o 
   0   0  20     1637.33     1580.84    135.07 o 
   1   0  20      693.61      863.95     84.19 o 
   2   0  20     7367.01     7518.15    197.83 o 
   3   0  20      157.50       30.97     40.64 o 
   4   0  20     3747.99     3451.12    124.01 o 
   5   0  20      732.58      642.85     81.74 o 
   6   0  20      204.17      223.48     71.72 o 
   7   0  20      118.01       86.52    136.19 o 
   8   0  20      124.02       70.73     70.59 o 
   9   0  20        0.40       -3.20     75.54 o 
  10   0  20      221.33      253.62     92.30 o 
  11   0  20       11.53       98.01     91.37 o 
   1   1  20       28.09       10.57     27.51 o 
   2   1  20      634.47      609.11     40.02 o 
   3   1  20      273.28      220.20     33.56 o 
   4   1  20      295.16      314.99     40.80 o 
   5   1  20      518.39      492.58     46.83 o 
   6   1  20      204.86      242.61     48.96 o 
   7   1  20       63.77       39.77     47.42 o 
   8   1  20      142.84       75.36     73.63 o 
   9   1  20        0.12      -32.94     50.75 o 
  10   1  20       25.68      -27.85     56.12 o 
  11   1  20       10.62      -30.00     61.60 o 
   0   2  20     5331.04     5269.69    163.83 o 
   1   2  20     1227.79     1204.23     53.12 o 
   2   2  20     1306.97     1295.06     89.77 o 
   3   2  20      375.98      388.32     42.49 o 
   4   2  20      345.69      375.97     42.39 o 
   5   2  20      181.58      185.37     40.42 o 
   6   2  20       33.32       50.83     37.85 o 
   7   2  20       62.42       -3.78     44.74 o 
   8   2  20      174.35      197.63    110.77 o 
   9   2  20       12.85      -49.88     49.88 o 
  10   2  20      304.69      370.67     67.34 o 
  11   2  20       23.30      -62.68     62.68 o 
   1   3  20      129.38      107.18     36.87 o 
   2   3  20       32.62       -4.66     43.80 o 
   3   3  20       54.64       58.54     36.10 o 
   4   3  20      480.73      485.72     48.52 o 
   5   3  20       45.20       41.56     47.58 o 
   6   3  20      630.68      689.47     55.45 o 
   7   3  20       28.47       20.10     41.74 o 
   8   3  20       67.62       75.85     49.88 o 
   9   3  20        3.01        8.66     52.13 o 
  10   3  20       41.23       58.17     60.38 o 
  11   3  20       30.97       18.21     93.55 o 
   0   4  20      732.21      864.56    187.81 o 
   1   4  20      668.57      617.70     70.65 o 
   2   4  20      491.29      443.38     48.84 o 
   3   4  20      996.82      953.76     79.30 o 
   4   4  20      168.94      167.69     43.15 o 
   5   4  20      206.86      262.59     41.29 o 
   6   4  20      161.39      217.21     40.60 o 
   7   4  20       22.76       36.28     41.54 o 
   8   4  20       17.42        5.59     48.39 o 
   9   4  20        0.33      -40.18     45.68 o 
  10   4  20        1.02       32.96     49.72 o 
   1   5  20        0.26       67.15     49.92 o 
   2   5  20      211.72      262.30     64.37 o 
   3   5  20      131.48      147.32     37.46 o 
   4   5  20     1550.80     1650.09     88.27 o 
   5   5  20       98.60       91.84     39.54 o 
   6   5  20      957.53     1025.29     59.72 o 
   7   5  20       95.29       36.75     44.26 o 
   8   5  20      461.92      480.88     76.33 o 
   9   5  20      200.50      210.19     53.32 o 
   0   6  20       25.57        0.15     81.12 o 
   1   6  20      153.55      130.20     57.43 o 
   2   6  20      126.76      158.10     46.81 o 
   3   6  20      332.30      388.32     51.14 o 
   4   6  20        5.05        5.29     36.95 o 
   5   6  20       95.56       78.14     65.07 o 
   6   6  20        6.95      -21.71     38.72 o 
   7   6  20       22.40       30.28     46.05 o 
   8   6  20        0.80       24.46     47.23 o 
   9   6  20        0.03       22.62    138.50 o 
   1   7  20      112.74       75.58     65.31 o 
   2   7  20      313.09      247.90     68.07 o 
   3   7  20        9.84       50.67     47.56 o 
   4   7  20      706.51      782.96     89.84 o 
   5   7  20      218.69      181.77     45.25 o 
   6   7  20      683.39      763.82     65.20 o 
   7   7  20       59.89       90.70     45.43 o 
   0   8  20       44.76       -3.27     89.20 o 
   1   8  20       90.80       91.13     69.81 o 
   2   8  20        3.48       18.08     64.02 o 
   3   8  20        2.71      -10.15     63.52 o 
   4   8  20       39.55       42.22     50.76 o 
   5   8  20        5.14       62.84     74.12 o 
   6   8  20       24.04      -79.06     79.06 o 
   1   9  20        6.14       19.88     69.12 o 
   2   9  20       12.91       45.75     71.91 o 
   3   9  20       63.77       28.37    171.43 o 
   1   1  21      149.43      158.79     36.02 o 
   2   1  21      432.31      533.82     44.37 o 
   3   1  21     1065.78     1143.38     56.95 o 
   4   1  21       37.64       90.89     45.41 o 
   5   1  21     1059.63     1156.37     62.33 o 
   6   1  21       19.00       10.93     44.28 o 
   7   1  21      551.87      658.99     68.46 o 
   8   1  21      193.52      232.89     60.43 o 
   9   1  21      110.25      119.25     60.54 o 
  10   1  21      264.49      185.95     91.02 o 
  11   1  21        6.83     -108.84    177.55 o 
   0   2  21      421.92      482.41     77.27 o 
   1   2  21      265.88      301.78     36.78 o 
   2   2  21        2.52        6.40     43.85 o 
   3   2  21        5.18       17.41     37.85 o 
   4   2  21       21.61       22.94     40.94 o 
   5   2  21      114.48      143.68     40.64 o 
   6   2  21        2.47      -37.47     37.47 o 
   7   2  21        6.72       66.03     48.42 o 
   8   2  21        4.65       43.26     51.23 o 
   9   2  21      198.62      221.56     61.14 o 
  10   2  21        1.78       43.03     61.28 o 
   1   3  21      270.80      214.56     41.74 o 
   2   3  21       68.89       44.98     39.08 o 
   3   3  21       53.94       14.64     37.52 o 
   4   3  21       64.31      107.43     41.37 o 
   5   3  21      195.02      213.82     50.20 o 
   6   3  21      345.29      384.96     57.41 o 
   7   3  21     1060.22      982.31     74.19 o 
   8   3  21      121.90       93.52     54.94 o 
   9   3  21      189.38       86.79     64.25 o 
  10   3  21        2.50      111.58     61.76 o 
   0   4  21      473.47      511.00     85.11 o 
   1   4  21     2745.75     2817.99    109.30 o 
   2   4  21        2.33       20.91     38.41 o 
   3   4  21      622.56      730.65     58.02 o 
   4   4  21       11.14       -3.85     39.68 o 
   5   4  21        2.47       63.18     43.24 o 
   6   4  21        2.34      -38.43     68.53 o 
   7   4  21      139.24      115.53     52.86 o 
   8   4  21       18.26       71.36     54.71 o 
   9   4  21       16.23      -23.18     57.24 o 
  10   4  21       42.01     -105.90    105.90 o 
   1   5  21       49.50       48.14     51.81 o 
   2   5  21       55.79      -26.62     49.27 o 
   3   5  21      222.80      165.87     46.30 o 
   4   5  21      100.31       56.52     36.79 o 
   5   5  21      242.46      282.80     52.53 o 
   6   5  21        1.87      -42.96     42.96 o 
   7   5  21       13.92        7.81     40.03 o 
   8   5  21        6.96       12.00     47.03 o 
   9   5  21       38.67      -32.71     52.79 o 
   0   6  21      220.27      188.38     89.15 o 
   1   6  21      484.24      598.38     73.59 o 
   2   6  21      198.81      161.05     61.89 o 
   3   6  21      868.41      840.39     63.35 o 
   4   6  21       95.84       83.51     40.77 o 
   5   6  21      114.20      162.63     44.24 o 
   6   6  21       54.36       93.70     43.39 o 
   7   6  21       23.10       56.14     43.86 o 
   8   6  21        1.53      -16.80     48.48 o 
   1   7  21       53.94       91.22     65.12 o 
   2   7  21      149.47      233.49     75.37 o 
   3   7  21      325.93      369.29     91.18 o 
   4   7  21       25.84        0.84     51.78 o 
   5   7  21      290.45      302.56     58.71 o 
   6   7  21        4.35      -43.46     43.46 o 
   7   7  21       19.65        4.75     50.73 o 
   0   8  21      358.47      153.22    136.71 o 
   1   8  21      311.21      358.70     79.30 o 
   2   8  21      285.34      133.01     79.85 o 
   3   8  21      478.52      586.99     86.75 o 
   4   8  21       14.62        9.60     69.18 o 
   5   8  21        1.61       52.07     67.86 o 
   0   0  22      876.40      847.09    117.40 o 
   1   0  22     2439.95     2459.18    300.30 o 
   2   0  22      730.54      851.83     66.84 o 
   3   0  22      919.88     1030.86     72.71 o 
   4   0  22      277.94      282.27     67.37 o 
   5   0  22      138.32      277.31     70.32 o 
   6   0  22      249.83      251.56     75.86 o 
   7   0  22       32.17      -76.86     83.48 o 
   8   0  22       57.52       38.00     75.13 o 
   9   0  22        0.02      -76.01     78.66 o 
  10   0  22      197.52      192.82     99.92 o 
   1   1  22        7.63       27.18     33.88 o 
   2   1  22      943.89      914.35     53.84 o 
   3   1  22      486.98      385.92     50.31 o 
   4   1  22        2.48       -3.23     35.87 o 
   5   1  22      403.49      400.30     54.35 o 
   6   1  22       70.43      108.72     47.73 o 
   7   1  22       28.51       18.05     48.88 o 
   8   1  22       41.22       35.08     52.76 o 
   9   1  22       72.39       98.45     60.29 o 
  10   1  22       67.80       70.80     64.08 o 
   0   2  22     3423.26     3188.83    120.36 o 
   1   2  22       25.65       19.29     32.39 o 
   2   2  22     2437.01     2393.26     92.63 o 
   3   2  22      619.65      570.87     56.85 o 
   4   2  22      340.06      408.36     52.63 o 
   5   2  22       81.57      111.90     68.82 o 
   6   2  22       74.15       54.20     42.06 o 
   7   2  22      101.00      177.24     64.61 o 
   8   2  22      166.83      109.92     54.49 o 
   9   2  22       20.39       72.03     59.66 o 
  10   2  22      173.98      193.83     66.23 o 
   1   3  22        7.77      -10.49     35.06 o 
   2   3  22      355.45      360.58     48.22 o 
   3   3  22      394.05      444.77     49.78 o 
   4   3  22      421.37      446.96     57.34 o 
   5   3  22      149.04       57.79     47.63 o 
   6   3  22      433.01      390.05     58.95 o 
   7   3  22      231.63      290.77     59.33 o 
   8   3  22      160.52      155.40     58.11 o 
   9   3  22       17.60      -57.46     57.46 o 
   0   4  22     1020.81      772.19     99.69 o 
   1   4  22      698.40      696.40    107.83 o 
   2   4  22      311.13      250.26     46.19 o 
   3   4  22      322.68      312.12     51.14 o 
   4   4  22      164.71      164.74     47.54 o 
   5   4  22      182.69      181.88     48.23 o 
   6   4  22       19.23       14.35     52.69 o 
   7   4  22        1.42       13.91     51.70 o 
   8   4  22        4.95       46.78     57.36 o 
   9   4  22        0.15      -61.86     61.86 o 
   1   5  22        0.26      -50.40     50.40 o 
   2   5  22      341.40      383.98     64.75 o 
   3   5  22       48.74        2.11     45.36 o 
   4   5  22     1046.28     1253.09     91.64 o 
   5   5  22       67.74       81.23     48.74 o 
   6   5  22      658.85      759.29     67.29 o 
   7   5  22       29.53      -11.26     46.55 o 
   8   5  22      488.74      507.61     61.87 o 
   0   6  22      110.55      131.27     87.03 o 
   1   6  22      211.71      100.72     61.21 o 
   2   6  22       77.75       21.69     57.86 o 
   3   6  22      101.32      102.85     59.41 o 
   4   6  22      109.60       75.76     72.92 o 
   5   6  22       30.42       63.18     43.96 o 
   6   6  22      105.75      128.53     48.00 o 
   7   6  22       43.18      -12.03     51.81 o 
   1   7  22       49.34      164.16     69.58 o 
   2   7  22      253.98       83.58     69.21 o 
   3   7  22        5.91      -44.27     62.48 o 
   4   7  22      444.83      402.29     60.10 o 
   5   7  22       27.32       19.66     53.32 o 
   6   7  22      300.87      299.46     81.13 o 
   0   8  22      340.56      331.25    117.87 o 
   1   8  22        4.81      -12.61     74.19 o 
   2   8  22       57.45       27.30     71.67 o 
   3   8  22       49.54       92.14     72.50 o 
   4   8  22        9.78       63.93    109.22 o 
   1   1  23       17.51       19.53     35.64 o 
   2   1  23      101.19      160.91     44.92 o 
   3   1  23      769.92      842.94     63.13 o 
   4   1  23      653.77      561.04     57.86 o 
   5   1  23     1444.94     1395.58     95.84 o 
   6   1  23      668.84      705.57     71.38 o 
   7   1  23      221.83      242.39     60.29 o 
   8   1  23      495.36      430.55     66.15 o 
   9   1  23      176.84      194.13     66.28 o 
   0   2  23      362.48      366.01     57.36 o 
   1   2  23      244.34      247.26     47.56 o 
   2   2  23      594.17      533.80     66.35 o 
   3   2  23      104.50       33.77     86.89 o 
   4   2  23      267.19      281.39     54.74 o 
   5   2  23       32.28       27.75     46.76 o 
   6   2  23       33.60      101.28     87.04 o 
   7   2  23        5.96      -16.22     75.55 o 
   8   2  23       75.28      100.19     57.89 o 
   9   2  23      320.41      296.16     67.58 o 
   1   3  23       71.87       36.95     39.03 o 
   2   3  23      219.29      156.29     43.81 o 
   3   3  23       88.40      150.18     50.28 o 
   4   3  23      626.55      590.34     61.91 o 
   5   3  23       98.38       39.01     49.52 o 
   6   3  23      465.41      437.18     62.22 o 
   7   3  23      309.10      243.84     68.52 o 
   8   3  23      296.69      279.94     72.91 o 
   9   3  23       20.91       79.47     72.26 o 
   0   4  23      421.42      425.33     87.92 o 
   1   4  23      644.46      642.38     66.96 o 
   2   4  23       67.52      -17.66     40.42 o 
   3   4  23       56.98       71.22     44.95 o 
   4   4  23      231.98      304.57     57.85 o 
   5   4  23       54.42       21.05     51.68 o 
   6   4  23       34.74       -6.58     49.29 o 
   7   4  23      107.36       96.68    104.52 o 
   8   4  23        5.46      -37.98     64.83 o 
   1   5  23       29.33      170.44     59.12 o 
   2   5  23       12.46      -48.28     48.28 o 
   3   5  23        0.12      -70.67     70.67 o 
   4   5  23        3.25       18.98     48.31 o 
   5   5  23       22.79       16.97     50.86 o 
   6   5  23      184.06      124.67     90.90 o 
   7   5  23      197.95      164.88     64.14 o 
   0   6  23      341.99      273.76    116.05 o 
   1   6  23      334.44      420.50     74.76 o 
   2   6  23      813.31      865.57     97.97 o 
   3   6  23      299.54      382.66     72.76 o 
   4   6  23      198.66      165.84     83.24 o 
   5   6  23      117.01      225.53     59.80 o 
   6   6  23        1.64      -12.75     44.06 o 
   1   7  23        7.87       -0.56     66.88 o 
   2   7  23       45.09       10.90     65.73 o 
   3   7  23        5.77      -40.95     83.23 o 
   4   7  23      259.80      294.84     75.67 o 
   5   7  23       68.19       48.45     59.86 o 
   0   8  23      207.23      188.93    161.60 o 
   1   8  23      225.21      125.50    146.10 o 
   0   0  24     1427.66     1506.36    155.29 o 
   1   0  24     1589.59     1732.07    115.03 o 
   2   0  24      746.96      876.22     90.72 o 
   3   0  24      105.07      252.23    101.10 o 
   4   0  24      682.29      514.82     79.91 o 
   5   0  24        6.81       41.34     65.56 o 
   6   0  24      236.77      252.48     77.17 o 
   7   0  24      178.66      196.77     83.09 o 
   8   0  24      149.34       46.55     86.66 o 
   9   0  24        0.57       76.31     96.00 o 
   1   1  24        2.39      -33.12     40.08 o 
   2   1  24       27.31       48.35     44.21 o 
   3   1  24       84.80       46.13     43.16 o 
   4   1  24      160.50      166.92     49.98 o 
   5   1  24        0.85      -11.05     50.87 o 
   6   1  24       51.28      124.48     51.76 o 
   7   1  24        0.94      -51.10     51.10 o 
   8   1  24        0.21       50.16     60.74 o 
   9   1  24        8.94       53.84     63.22 o 
   0   2  24       25.84      -26.48     56.93 o 
   1   2  24      707.19      886.84     66.35 o 
   2   2  24      116.63       59.49     58.53 o 
   3   2  24      834.04      721.19     63.10 o 
   4   2  24        1.08       -5.47     47.27 o 
   5   2  24      526.08      521.46     63.23 o 
   6   2  24       31.87      142.94     71.01 o 
   7   2  24        1.05       81.72     64.25 o 
   8   2  24       92.43      144.14     60.60 o 
   9   2  24       27.04      -59.82    106.18 o 
   1   3  24      115.27      127.63     51.18 o 
   2   3  24      288.26      412.55     96.71 o 
   3   3  24       62.05       71.65     51.47 o 
   4   3  24      603.89      732.74     69.00 o 
   5   3  24       35.55      107.41     52.65 o 
   6   3  24      274.75      355.20     64.15 o 
   7   3  24       70.36       68.24     69.42 o 
   8   3  24      224.06      296.82     76.41 o 
   0   4  24       94.00       96.99     78.46 o 
   1   4  24      239.00      309.20     60.89 o 
   2   4  24       17.93       63.36     51.98 o 
   3   4  24       28.52       68.30     55.26 o 
   4   4  24        2.52      -50.47     50.47 o 
   5   4  24       95.28       74.40     56.00 o 
   6   4  24       26.69        0.84     54.85 o 
   7   4  24        2.09      -30.71     58.12 o 
   1   5  24        0.50      -47.30     55.52 o 
   2   5  24       19.65      -43.50     64.78 o 
   3   5  24      231.56      322.80     66.50 o 
   4   5  24       73.96       46.69     50.76 o 
   5   5  24      170.87      299.68     63.81 o 
   6   5  24       77.60       10.94     58.82 o 
   7   5  24      133.15      284.54     96.86 o 
   0   6  24        4.70       29.18     84.83 o 
   1   6  24       29.55      -41.34     58.93 o 
   2   6  24       37.02      -61.13     86.68 o 
   3   6  24        5.27       35.31     80.97 o 
   4   6  24       37.54      139.12     66.99 o 
   5   6  24        9.55       91.24     71.01 o 
   1   7  24        5.02      116.53     73.26 o 
   2   7  24        1.43      -60.35     63.82 o 
   3   7  24       65.60       71.27     69.38 o 
   1   1  25       47.35       60.78     46.11 o 
   2   1  25      111.79      202.05     58.55 o 
   3   1  25      165.30      192.52     52.07 o 
   4   1  25      317.34      390.79     65.29 o 
   5   1  25      225.90      387.01     68.69 o 
   6   1  25      339.76      364.23    110.83 o 
   7   1  25       88.16       73.06     59.81 o 
   8   1  25      256.20      203.62     66.16 o 
   0   2  25       94.28       84.56    107.73 o 
   1   2  25      391.32      558.14     69.74 o 
   2   2  25       91.11      137.74     50.38 o 
   3   2  25       14.27       46.00     46.89 o 
   4   2  25        1.11       12.07     48.66 o 
   5   2  25        2.50        2.52     58.36 o 
   6   2  25        0.79       21.05     61.20 o 
   7   2  25       29.20       81.53     66.94 o 
   8   2  25        0.89      -19.61     79.17 o 
   1   3  25       67.34       91.77     61.94 o 
   2   3  25      235.41      308.13     56.10 o 
   3   3  25      119.44      113.79     52.50 o 
   4   3  25      315.15      314.60     67.13 o 
   5   3  25      149.21      154.09     57.89 o 
   6   3  25       93.80       12.93     64.53 o 
   7   3  25      323.03      490.34     82.07 o 
   0   4  25     1076.31     1065.75    115.00 o 
   1   4  25      352.22      562.01     78.05 o 
   2   4  25      330.16      397.46     66.20 o 
   3   4  25      157.43      177.11     57.38 o 
   4   4  25      399.60      462.67     68.76 o 
   5   4  25        7.91      -52.72     52.72 o 
   6   4  25       20.25       68.94     57.46 o 
   7   4  25       47.62       15.31     81.11 o 
   1   5  25        2.41       32.41     56.52 o 
   2   5  25       60.94      -18.09     56.61 o 
   3   5  25       39.77       26.36     86.56 o 
   4   5  25       11.64      -70.75     71.37 o 
   5   5  25       20.18       45.13     59.16 o 
   6   5  25      596.40      557.61    149.44 o 
   0   6  25      191.88       95.79    180.74 o 
   1   6  25      324.01      338.11     75.87 o 
   2   6  25      489.64      488.55     78.61 o 
   3   6  25       64.52       61.12     94.94 o 
   4   6  25        9.54       21.80     62.70 o 
   1   7  25        3.39       -6.44     99.61 o 
   0   0  26      133.31       30.37     97.10 o 
   1   0  26      871.01     1069.12    100.40 o 
   2   0  26       21.25       35.80     93.35 o 
   3   0  26     1041.67      875.78    133.31 o 
   4   0  26        0.83       26.13     91.11 o 
   5   0  26       44.09      -39.80     85.04 o 
   6   0  26      170.67      153.07     80.74 o 
   7   0  26       58.14       12.32     80.22 o 
   1   1  26        5.40       79.59     53.69 o 
   2   1  26        3.24      -49.62     49.62 o 
   3   1  26      141.12      134.27     97.03 o 
   4   1  26        4.81      -12.00     68.66 o 
   5   1  26      187.83      131.22     63.56 o 
   6   1  26       72.65      136.18     67.32 o 
   7   1  26       72.47      -10.39     65.19 o 
   0   2  26       57.08       16.06     96.15 o 
   1   2  26     1046.91     1073.11    150.72 o 
   2   2  26        7.09      -55.80     55.80 o 
   3   2  26      609.27      646.41     66.37 o 
   4   2  26        2.78       21.00     51.61 o 
   5   2  26      122.98      148.70     63.71 o 
   6   2  26        1.62       61.32     64.89 o 
   7   2  26       36.24      -48.12     79.91 o 
   1   3  26       97.10      115.87     64.12 o 
   2   3  26       34.88       37.24     59.43 o 
   3   3  26       58.67       23.49     53.31 o 
   4   3  26       81.28      -14.32     68.01 o 
   5   3  26      184.03       81.13     60.24 o 
   6   3  26      167.70      169.15    113.67 o 
   0   4  26        0.10      -57.72     75.39 o 
   1   4  26      416.02      376.66     67.84 o 
   2   4  26        0.14       73.57     65.63 o 
   3   4  26      177.23      233.16     78.56 o 
   4   4  26       61.29        8.26     56.55 o 
   5   4  26       75.49       82.35     63.20 o 
   6   4  26       15.88       85.90     73.51 o 
   1   5  26        4.98      101.45     62.37 o 
   2   5  26      141.84      182.79     65.29 o 
   3   5  26      299.12      290.78     80.28 o 
   4   5  26      151.15       41.92     75.62 o 
   0   6  26       42.12       28.16     93.35 o 
   1   6  26      140.68       66.81     65.96 o 
   2   6  26      126.74      -43.89     76.09 o 
   1   1  27        1.75       65.49     64.15 o 
   2   1  27      139.03      157.25     65.37 o 
   3   1  27        4.15       40.11     72.30 o 
   4   1  27      328.20      334.33     86.56 o 
   5   1  27       64.68       58.54     74.33 o 
   6   1  27      675.68      672.79     84.47 o 
   0   2  27      203.03       95.11    101.26 o 
   1   2  27       47.72      121.08     74.18 o 
   2   2  27      123.31      273.11     69.50 o 
   3   2  27        0.12       10.83     61.62 o 
   4   2  27        0.93        8.78     59.41 o 
   5   2  27       29.66       27.78     62.55 o 
   6   2  27        0.14        5.95     79.66 o 
   1   3  27       10.10      -82.04     82.04 o 
   2   3  27        1.79       84.73     66.08 o 
   3   3  27        0.14      -48.22     51.29 o 
   4   3  27      232.46      356.88     66.16 o 
   5   3  27       49.23       40.08     66.87 o 
   0   4  27      217.42      160.64     83.85 o 
   1   4  27        7.23       23.41     66.33 o 
   2   4  27       37.74       36.24     67.71 o 
   3   4  27       38.12      148.63     70.81 o 
   4   4  27      164.22       93.06     70.82 o 
   1   5  27       42.57      -79.58     79.58 o 
   2   5  27       12.59       16.50     72.52 o 
   3   5  27        0.59       74.27    145.38 o 
   0   0  28       16.15       55.39    104.78 o 
   1   0  28      311.57      441.01    128.35 o 
   2   0  28       13.90       -4.56    100.14 o 
   3   0  28      471.90      541.87    138.50 o 
   4   0  28       39.59      -99.82     99.82 o 
   5   0  28      145.21      341.74    126.12 o 
   1   1  28        1.91      -57.80     57.80 o 
   2   1  28       28.06      -40.52     58.89 o 
   3   1  28       70.38      206.13    114.53 o 
   4   1  28        6.20        1.21    128.87 o 
   5   1  28       41.73       78.14     80.65 o 
   0   2  28       11.77        7.27    113.01 o 
   1   2  28      587.15      585.69    102.43 o 
   2   2  28       20.79       93.27     62.44 o 
   3   2  28      131.79       90.58     88.85 o 
   4   2  28       23.40       79.08     77.45 o 
   5   2  28       22.25      -23.97     79.19 o 
   1   3  28       13.99      -64.50     73.07 o 
   2   3  28       27.37        1.81    106.02 o 
   3   3  28       91.62      201.70     72.83 o 
   4   3  28       68.30       96.15     68.02 o 
   0   4  28       75.10      -74.49    113.01 o 
   1   4  28      260.62      458.66     83.35 o 
   2   4  28        4.88       -2.46     65.27 o 
   1   1  29        8.54      -55.25     63.26 o 
   2   1  29      128.42      108.25    124.76 o 
   3   1  29        6.16      130.54     93.11 o 
   0   2  29       77.35       91.83    121.48 o 
   1   2  29        5.40      -58.68     81.97 o 
   2   2  29      177.08      299.38     97.93 o 
   3   2  29       65.64       72.90     80.72 o 
   1   3  29       29.48       63.17     84.67 o 
   2   3  29       86.98       36.07    122.24 o 
   1   0  30      309.14      125.40    118.04 o 
                                                 
